# Supplementary material for: Assessing global drinking water potential from electricity-free solar water evaporation device
Source: Nat Commun. 2024 Aug 8;15:6784. doi: 10.1038/s41467-024-51115-0 (PMC11310480; doi:10.1038/s41467-024-51115-0)
Supplement: Supplementary file 3 — Source data [file 41467_2024_51115_MOESM3_ESM.zip]

Archive with 29 entries (22 files):
- 41467_2024_51115_MOESM3_ESM/Source Data/
- 41467_2024_51115_MOESM3_ESM/Source Data/Manuscript Data/
- 41467_2024_51115_MOESM3_ESM/Source Data/Manuscript Data/Article data.xlsx
- 41467_2024_51115_MOESM3_ESM/Source Data/Manuscript Data/Figure 1/
- 41467_2024_51115_MOESM3_ESM/Source Data/Manuscript Data/Figure 1/GNI_countries/
- 41467_2024_51115_MOESM3_ESM/Source Data/Manuscript Data/Figure 1/GNI_countries/GNI_countries.cpg
- 41467_2024_51115_MOESM3_ESM/Source Data/Manuscript Data/Figure 1/GNI_countries/GNI_countries.dbf
- 41467_2024_51115_MOESM3_ESM/Source Data/Manuscript Data/Figure 1/GNI_countries/GNI_countries.prj
- 41467_2024_51115_MOESM3_ESM/Source Data/Manuscript Data/Figure 1/GNI_countries/GNI_countries.sbn
- 41467_2024_51115_MOESM3_ESM/Source Data/Manuscript Data/Figure 1/GNI_countries/GNI_countries.sbx
- 41467_2024_51115_MOESM3_ESM/Source Data/Manuscript Data/Figure 1/GNI_countries/GNI_countries.shp
- 41467_2024_51115_MOESM3_ESM/Source Data/Manuscript Data/Figure 1/GNI_countries/GNI_countries.shx
- 41467_2024_51115_MOESM3_ESM/Source Data/Manuscript Data/Figure 1/Population without SMDW per km2/
- 41467_2024_51115_MOESM3_ESM/Source Data/Manuscript Data/Figure 1/Population without SMDW per km2/pop_noSMDW_1D_GT100.cpg
- 41467_2024_51115_MOESM3_ESM/Source Data/Manuscript Data/Figure 1/Population without SMDW per km2/pop_noSMDW_1D_GT100.dbf
- 41467_2024_51115_MOESM3_ESM/Source Data/Manuscript Data/Figure 1/Population without SMDW per km2/pop_noSMDW_1D_GT100.prj
- 41467_2024_51115_MOESM3_ESM/Source Data/Manuscript Data/Figure 1/Population without SMDW per km2/pop_noSMDW_1D_GT100.sbn
- 41467_2024_51115_MOESM3_ESM/Source Data/Manuscript Data/Figure 1/Population without SMDW per km2/pop_noSMDW_1D_GT100.sbx
- 41467_2024_51115_MOESM3_ESM/Source Data/Manuscript Data/Figure 1/Population without SMDW per km2/pop_noSMDW_1D_GT100.shp.xml
- 41467_2024_51115_MOESM3_ESM/Source Data/Manuscript Data/Figure 1/Population without SMDW per km2/pop_noSMDW_1D_GT100.shx
- 41467_2024_51115_MOESM3_ESM/Source Data/Manuscript Data/Figure 4/
- 41467_2024_51115_MOESM3_ESM/Source Data/Manuscript Data/Figure 4/Eva. opt. system.tif
- 41467_2024_51115_MOESM3_ESM/Source Data/Manuscript Data/Figure 4/Eva.-cond. opt. system.tif
- 41467_2024_51115_MOESM3_ESM/Source Data/Manuscript Data/Figure 4/Figure 4 inset- SMDW yield in representative cities.xlsx
- 41467_2024_51115_MOESM3_ESM/Source Data/Manuscript Data/Figure 4/Potential water yield.tif
- 41467_2024_51115_MOESM3_ESM/Source Data/Supplementary Data/
- 41467_2024_51115_MOESM3_ESM/Source Data/Supplementary Data/Figure S11-Average annual DSW (kWh m-2 yr-1).tif
- 41467_2024_51115_MOESM3_ESM/Source Data/Supplementary Data/Figure S19-Capital expense per capita- Eva.-cond. opt. system (US dollar).tif
- 41467_2024_51115_MOESM3_ESM/Source Data/Supplementary Data/Supplementary data.xlsx
