# Supplementary material for: Assessing global drinking water potential from electricity-free solar water evaporation device
Source: Nat Commun. 2024 Aug 8;15:6784. doi: 10.1038/s41467-024-51115-0 (PMC11310480; doi:10.1038/s41467-024-51115-0)
Supplement: Supplementary file 3 — Source data [file 41467_2024_51115_MOESM3_ESM.zip › 41467_2024_51115_MOESM3_ESM/Source Data/Manuscript Data/Article data.xlsx]

## Sheet: Figure2c-d
Day	Case 1	Case 2	Case 3	Case 4	Case 5		Energy Efficiency	Day	Case 1	Case 2	Case 3	Case 4	Case 5
	kg m-2 d-1	kg m-2 d-1	kg m-2 d-1	kg m-2 d-1	kg m-2 d-1				%	%	%	%	%
1	0.89256	2.31405	0.90083	3.34711	3.38843			1	11.9323	30.9356	2.38238	44.7461	8.96126
2	0.4876	2.43802	1.65289	2.52066	1.65289			2	8.10075	40.5037	4.54704	41.8768	4.54704
3	0.70248	2.20661	1.77686	2.46281	1.90909			3	12.9255	40.6012	4.96793	45.3152	5.33764
4	0.86777	1.64463	1.55372	1.28099	1.70248			4	18.737	35.5111	4.44389	27.6594	4.86937
5	0.1157	0.28926	1.77686	1.19835	1.36364			5	5.57712	13.9428	5.48306	57.763	4.20793
6	0	0.08264	0.20661	0.61983	0.96694			6	0	1.74592	0.58922	13.0944	2.75754
7	1.44628	2.02479	3.24793	6.65289	4.92562			7	15.8137	22.1392	8.22731	72.7431	12.477
8	0.45455	0.53719	0.66116	1.40496	1.2314			8	7.91663	9.35602	1.83281	24.4696	3.41361
9	0.57851	0.98347	2.47107	3.55372	3.41322			9	7.41527	12.606	6.48008	45.551	8.95075
10	1.49587	2.73554	5.78512	7.12397	6.15702			10	14.8388	27.1362	14.3152	70.6689	15.2354
11	0.14876	0.08264	1.73554	1.52893	1.81818			11	2.06956	1.14976	4.62566	21.2705	4.84593
12	0.52893	0.57851	3.63636	4.5124	3.71901			12	8.15394	8.91837	9.87646	69.5633	10.1009
13	1.40496	1.44628	4.53719	5.1157	4.89256			13	15.8428	16.3087	11.5745	57.6863	12.4811
14	1	1.28099	2.89256	3.55372	3.1405			14	14.4099	18.459	7.76081	51.2089	8.42602
15	1.41322	1.66942	5.53719	6.1157	5.67769			15	15.936	18.8249	14.1255	68.9626	14.4839
16	1.12397	1.20661	5.73554	6.52066	5.7438			16	11.6037	12.4569	14.3324	67.3184	14.353
17	0.58678	1.40496	2.38843	2.64463	2.91736			17	11.3777	27.2424	6.73005	51.2797	8.22045
18	0.71074	0.97521	3.58678	3.87603	3.81818			18	8.47534	11.6289	9.2639	46.2202	9.86157
19	1.1405	1.23967	1.56198	2.07438	1.44628			19	16.9336	18.4061	4.21396	30.7995	3.90182
20	0.23967	0.2562	2.16529	2.38017	2.31405			20	4.23894	4.53128	6.01707	42.0971	6.43046
21	1.80992	2.21488	4.84298	5.61983	4.94215			21	21.3962	26.1834	12.4848	66.4356	12.7405
22	1.19835	2.07438	4	5.03306	4.47934			22	17.87	30.9337	10.7998	75.0542	12.094
23	1.20661	1.69421	4.32231	4.20661	4.06612			23	14.7218	20.671	11.2187	51.3246	10.5537
24	0.09917	0.14876	0.40496	0.8595	0.80992			24	3.2793	4.91895	1.21405	28.4206	2.4281
25	0.90909	1.38843	2.78512	2.67769	2.82645			25	15.8333	24.1817	7.72071	46.6362	7.83526
26	1.19835	3.06612	4.49587	5	4.64463			26	13.251	33.9042	11.418	55.2886	11.7958
27	0.98347	1.78512	3.30579	3.42149	3.61983			27	12.3515	22.4196	8.63262	42.9709	9.45272
28	1.08264	1.15702	1.31405	1.93388	1.80992			28	18.1183	19.3631	3.61926	32.3641	4.98501
29	0.85124	2.33058	3.63636	3.80992	3.43802			29	9.74331	26.6759	9.30768	43.6084	8.79999
30	0.95041	2.76033	4.46281	3.8843	4.54545			30	11.1583	32.4077	11.4875	45.6037	11.7002
31	0.40496	0.42149	0.82645	2	1.33884			31	20.3811	21.213	2.55718	84.02	4.14263
32	0.72727	1.36364	2.1157	2.36364	2.35537			32	14.5982	27.3716	5.99117	47.4441	6.66985
33	0.09917	0.2562	1.07438	1.02479	1.44628			33	3.75036	9.68843	3.25805	38.7537	4.38584
34	0	0.16529	0.90909	0.71901	0.6281			34	0	8.19825	2.81035	35.6624	1.9417
35	0.12397	0.24793	0.33058	0.83471	0.64463			35	3.35383	6.70766	0.97149	22.5825	1.8944
36	1.19835	1.94215	4.00826	5.10744	4.22314			36	13.6934	22.1928	10.2558	58.3623	10.8056
37	0.43802	0.71074	1.21488	1.65289	1.24793			37	8.35126	13.5511	3.41481	31.5142	3.50773
38	1.33884	1.40496	2.32231	4.33058	2.85124			38	21.7672	22.8422	6.36556	70.4076	7.81537
39	1.64463	2.12397	4.54545	5.22314	5.30579			39	19.5434	25.2395	11.7311	62.0676	13.6934
40	1.30579	1.24793	2.8595	3.71074	3.2562			40	22.0141	21.0388	7.88539	62.5591	8.97931
41	0.3719	0.70248	1.47934	1.50413	1.5124			41	12.9216	24.4075	4.45451	52.2608	4.55406
42	0.7686	1.2562	2.87603	3.26446	2.87603			42	10.0782	16.4719	7.57687	42.8053	7.57687
43	1.03306	1.12397	1.8843	2.09917	1.91736			43	21.2342	23.1028	5.3536	43.1479	5.44752
44	1.03306	1.12397	1.8843	2.09917	1.91736			44	13.2913	14.461	4.94512	27.008	5.03188
45	0.33058	0.3719	0.78512	0.93388	1			45	7.80248	8.77779	2.27121	22.042	2.8928
46	1.19835	2.38843	3.07438	3.64463	3.16529			46	15.7133	31.3183	8.09941	47.7902	8.33891
47	0.98347	0.89256	0.8843	1.46281	1.14876			47	43.1512	39.1624	2.71166	64.1829	3.52263
48	0.32231	0.32231	0.43802	0.34711	0.61983			48	12.1887	12.1887	1.32828	13.1263	1.87965
49	0.57851	2.05785	2.80165	3.33058	3.06612			49	9.08201	32.306	7.63359	52.2864	8.35417
50	0.80992	1.92562	2.8843	3.36364	2.87603			50	14.2878	33.9699	8.01186	59.338	7.9889
51	0.30579	0.92562	1.57025	1.73554	1.56198			51	7.16786	21.6973	4.53857	40.6824	4.51469
52	1.72727	2.87603	3.20661	4.34711	3.63636			52	23.0462	38.3736	8.47714	58.0014	9.61325
53	1.30579	2.76033	3.43802	4.47934	3.44628			53	17.8755	37.7874	9.13476	61.3197	9.15671
54	0.91736	1.57025	1.90083	2.32231	2.05785			54	22.8329	39.0833	5.53379	57.8022	5.99093
55	0.24793	0.24793	0.61983	1.06612	0.77686			55	6.78815	6.78815	1.82389	29.1891	2.28594
56	1.57851	1.66942	2.07438	2.52066	2.14876			56	25.848	27.3367	5.6928	41.2757	5.89693
57	0.75207	2.36364	2.14876	3.04132	2.15702			57	10.2954	32.3569	5.70922	41.634	5.73118
58	0.82645	2.05785	2.47934	3.02479	2.8595			58	11.8096	29.4059	6.64171	43.2231	7.6601
59	1.2314	1.32231	2.03306	2.19835	1.85124			59	20.7602	22.2928	5.60637	37.0618	5.10499
60	1.47934	2.57025	2.95868	3.61157	3.40496			60	21.9646	38.1619	7.982	53.623	9.18599
61	1.27273	1.64463	2.47107	3.8843	2.43802			61	19.8892	25.701	6.72752	60.7008	6.63752
62	0.7438	1.94215	2.22314	2.73554	2.47107			62	11.2885	29.4755	6.02138	41.5166	6.69291
63	1.61157	2.47107	3.22314	4.13223	3.49587			63	25.4165	38.9719	8.78901	65.1705	9.53269
64	1.4876	1.76033	1.97521	3.01653	2.67769			64	24.3013	28.7565	5.41846	49.2776	7.34553
65	1.07438	1.15702	1.87603	2.03306	1.98347			65	19.9832	21.5204	5.25379	37.8145	5.55467
66	1.1405	1.03306	1.38843	1.98347	1.49587			66	23.9459	21.6902	3.95625	41.6451	4.26239
67	1.38017	2.1405	2.64463	3.57025	3.15702			67	22.7088	35.219	7.26358	58.7436	8.6709
68	1.42975	2.18182	2.98347	3.46281	3.22314			68	23.2453	35.4725	8.17782	56.2992	8.83476
69	0.95041	1.1405	2.26446	1.7438	1.40496			69	24.0049	28.8058	6.60366	44.0437	4.09716
70	0.76033	0.84298	1.49587	2.06612	1.72727			70	15.9151	17.6451	4.26062	43.2477	4.91972
71	0.7438	1.41322	2.03306	2.06612	2.1405			71	15.1072	28.7036	5.76668	41.9644	6.07142
72	1.66942	2.27273	2.96694	3.54545	2.97521			72	34.6264	47.14	8.44008	73.5383	8.46359
73	0.49587	0.28926	0.57851	0.83471	0.80165			73	12.8078	7.47124	1.69139	21.5599	2.34378
74	1.13223	1.07438	1.71901	1.66116	1.94215			74	26.4499	25.0984	4.96645	38.806	5.61113
75	0.66116	0.97521	1.47934	1.77686	1.21488			75	13.7971	20.3507	4.21179	37.0796	3.45884
76	0.20661	0.24793	0.50413	0.70248	0.53719			76	6.04358	7.2523	1.49371	20.5482	1.59165
77	0.8595	0.14876	1.73554	1.83471	1.89256			77	18.6173	3.22223	4.96599	39.7408	5.4153
78	0.80992	1.23967	1.85124	2.32231	1.7686			78	18.4789	28.284	5.33273	52.9853	5.09466
79	0.32231	0.45455	2.14876	2.4876	1.72727			79	6.37616	8.99202	6.07222	49.2109	4.88113
80	0.80165	0.95868	1.86777	2.05785	2.57851			80	15.4132	18.4322	5.25646	39.5658	7.2567
81	0.72727	1.09504	2.42975	3.12397	2.54545			81	14.9489	22.5083	6.90333	64.2123	7.23206
82	1	1.43802	2.28099	2.64463	2.47107			82	20.9961	30.1927	6.49956	55.5268	7.04119
83	0.81818	1.36364	2.52066	2.89256	2.70248			83	18.3014	30.5023	7.24279	64.7019	7.76522
84	0.81818	1.36364	2.52066	2.89256	2.70248			84	20.5891	34.3151	7.34766	72.7896	7.87766
85	0.67769	1.1157	1.54545	2.04959	1.80992			85	15.9401	26.2429	4.4688	48.2091	5.23351
86	0.8595	0.90909	1.26446	1.21488	1.30579			86	20.9362	22.144	3.6718	29.5925	3.7918
87	0.78512	0.81818	0.86777	0.91736	0.93388			87	22.0244	22.9518	2.56005	25.7338	2.7551
88	0.47934	0.71074	1.15702	1.44628	1.20661			88	14.142	20.9691	3.43115	42.6698	3.5782
89	0.52893	0.58678	1.09917	0.64463	1.1405			89	16.5313	18.3394	3.27805	20.1475	3.40129
90	0.77686	1.30579	1.64463	2.55372	1.82645			90	16.2611	27.3325	4.68433	53.4541	5.20219
91	0.76033	1.19835	1.61157	1.71901	1.68595			91	16.7339	26.3741	4.62094	37.8332	4.83421
92	0.50413	0.90083	1.28099	1.39669	1.32231			92	11.8579	21.1887	3.70409	32.8522	3.82357
93	0.70248	1.20661	1.72727	1.97521	1.91736			93	16.8711	28.9787	5.00723	47.4377	5.55827
94	1.20661	1.69421	1.80992	2.60331	2.35537			94	28.3812	39.8503	5.23351	61.2334	6.81074
95	0.86777	1.01653	1.28099	1.24793	1.21488			95	23.4768	27.5014	3.76452	33.7619	3.57022
96	1.2314	1.7686	2.27273	2.57025	2.52066			96	28.0954	40.3518	6.54687	58.6421	7.26108
97	0.14876	0.81818	1.50413	1.63636	1.64463			97	3.47516	19.1134	4.34564	38.2268	4.75155
98	0.84298	1.10744	1.43802	1.78512	1.63636			98	20.3167	26.6905	4.17047	43.0235	4.7457
99	1.12397	1.41322	1.90909	2.26446	1.95041			99	27.281	34.3018	5.54135	54.9632	5.66129
100	0.91736	1.19835	1.8595	1.86777	2.14876			100	22.668	29.6114	5.40889	46.1529	6.25027
Average	0.860413	1.32847	2.22463	2.69661	2.43372				15.6386	23.4922	6.0756	46.838	6.64694
Medium	0.84711	1.2438	1.94215	2.42149	2.14463				15.7635	23.6423	5.53757	45.5773	5.94393
Min	0	0.08264	0.20661	0.34711	0.53719				0	1.14976	0.58922	13.0944	1.59165
Max	1.80992	3.06612	5.78512	7.12397	6.15702				43.1512	47.14	14.3324	84.02	15.2354

## Sheet: Figure 2e-RDA analysis
Explanatory variables	Day	DSW	Wind speed	Temperature	Absolute humidity		Response variables	Day	Case 1	Case 2	Case 3	Case 4	Case 5
		kWh/m^2/day	m/s	°C	kg m-3				kg m-2 d-1	kg m-2 d-1	kg m-2 d-1	kg m-2 d-1	kg m-2 d-1
	1	5.12	2.87	24.26	0.01472			1	0.89256	2.31405	0.90083	3.34711	3.38843
	2	4.12	2.33	23.56	0.01746			2	0.4876	2.43802	1.65289	2.52066	1.65289
	3	3.72	2.45	22.97	0.01721			3	0.70248	2.20661	1.77686	2.46281	1.90909
	4	3.17	2.67	22.61	0.01763			4	0.86777	1.64463	1.55372	1.28099	1.70248
	5	1.42	3.02	22.8	0.01733			5	0.1157	0.28926	1.77686	1.19835	1.36364
	6	3.24	1.85	23.5	0.01754			6	0	0.08264	0.20661	0.61983	0.96694
	7	6.26	2.16	23.37	0.01603			7	1.44628	2.02479	3.24793	6.65289	4.92562
	8	3.93	2.37	23.2	0.01517			8	0.45455	0.53719	0.66116	1.40496	1.2314
	9	5.34	1.8	22.97	0.01724			9	0.57851	0.98347	2.47107	3.55372	3.41322
	10	6.9	2.65	23.48	0.01556			10	1.49587	2.73554	5.78512	7.12397	6.15702
	11	4.92	3.74	24.63	0.01884			11	0.14876	0.08264	1.73554	1.52893	1.81818
	12	4.44	2.45	23.64	0.01794			12	0.52893	0.57851	3.63636	4.5124	3.71901
	13	6.07	2.95	21.53	0.01307			13	1.40496	1.44628	4.53719	5.1157	4.89256
	14	4.75	3.06	20.22	0.01155			14	1	1.28099	2.89256	3.55372	3.1405
	15	6.07	2.8	21.76	0.01188			15	1.41322	1.66942	5.53719	6.1157	5.67769
	16	6.63	3.27	22.02	0.01171			16	1.12397	1.20661	5.73554	6.52066	5.7438
	17	3.53	3.29	19.57	0.01196			17	0.58678	1.40496	2.38843	2.64463	2.91736
	18	5.74	2.64	21.29	0.01409			18	0.71074	0.97521	3.58678	3.87603	3.81818
	19	4.61	1.77	21.58	0.01479			19	1.1405	1.23967	1.56198	2.07438	1.44628
	20	3.87	1.96	21.43	0.0152			20	0.23967	0.2562	2.16529	2.38017	2.31405
	21	5.79	2.77	21.93	0.01364			21	1.80992	2.21488	4.84298	5.61983	4.94215
	22	4.59	2.7	22.44	0.01409			22	1.19835	2.07438	4	5.03306	4.47934
	23	5.61	1.98	23.19	0.01636			23	1.20661	1.69421	4.32231	4.20661	4.06612
	24	2.07	1.53	20.05	0.01507			24	0.09917	0.14876	0.40496	0.8595	0.80992
	25	3.93	3.2	19.17	0.01306			25	0.90909	1.38843	2.78512	2.67769	2.82645
	26	6.19	2.62	19.9	0.01192			26	1.19835	3.06612	4.49587	5	4.64463
	27	5.45	2.03	21.26	0.0142			27	0.98347	1.78512	3.30579	3.42149	3.61983
	28	4.09	1.81	21.2	0.0156			28	1.08264	1.15702	1.31405	1.93388	1.80992
	29	5.98	2.64	21.3	0.01352			29	0.85124	2.33058	3.63636	3.80992	3.43802
	30	5.83	2.48	23.09	0.01512			30	0.95041	2.76033	4.46281	3.8843	4.54545
	31	1.36	3.18	21.05	0.0167			31	0.40496	0.42149	0.82645	2	1.33884
	32	3.41	2.15	21.94	0.01635			32	0.72727	1.36364	2.1157	2.36364	2.35537
	33	1.81	2.21	20.61	0.0129			33	0.09917	0.2562	1.07438	1.02479	1.44628
	34	1.38	2.2	20.48	0.01284			34	0	0.16529	0.90909	0.71901	0.6281
	35	2.53	2.34	20.11	0.01411			35	0.12397	0.24793	0.33058	0.83471	0.64463
	36	5.99	2.35	19.63	0.01182			36	1.19835	1.94215	4.00826	5.10744	4.22314
	37	3.59	1.65	19.3	0.01276			37	0.43802	0.71074	1.21488	1.65289	1.24793
	38	4.21	4.42	17.76	0.0105			38	1.33884	1.40496	2.32231	4.33058	2.85124
	39	5.76	2.55	19.35	0.01097			39	1.64463	2.12397	4.54545	5.22314	5.30579
	40	4.06	2.27	19.18	0.01371			40	1.30579	1.24793	2.8595	3.71074	3.2562
	41	1.97	2.05	18.74	0.01369			41	0.3719	0.70248	1.47934	1.50413	1.5124
	42	5.22	2.58	18.66	0.01235			42	0.7686	1.2562	2.87603	3.26446	2.87603
	43	3.33	2.51	18.47	0.01401			43	1.03306	1.12397	1.8843	2.09917	1.91736
	44	5.32	2.72	18.87	0.01208			44	1.03306	1.12397	1.8843	2.09917	1.91736
	45	2.9	2.32	17.67	0.01274			45	0.33058	0.3719	0.78512	0.93388	1
	46	5.22	3.4	15.47	0.009			46	1.19835	2.38843	3.07438	3.64463	3.16529
	47	1.56	3.2	17.3	0.01321			47	0.98347	0.89256	0.8843	1.46281	1.14876
	48	1.81	3.29	17.33	0.01321			48	0.32231	0.32231	0.43802	0.34711	0.61983
	49	4.36	2.4	11.12	0.00799			49	0.57851	2.05785	2.80165	3.33058	3.06612
	50	3.88	2.14	12.8	0.00918			50	0.80992	1.92562	2.8843	3.36364	2.87603
	51	2.92	4.7	10	0.00596			51	0.30579	0.92562	1.57025	1.73554	1.56198
	52	5.13	3.4	9.83	0.00512			52	1.72727	2.87603	3.20661	4.34711	3.63636
	53	5	2.27	10.9	0.00578			53	1.30579	2.76033	3.43802	4.47934	3.44628
	54	2.75	1.57	13.25	0.00794			54	0.91736	1.57025	1.90083	2.32231	2.05785
	55	2.5	3.02	14.44	0.0092			55	0.24793	0.24793	0.61983	1.06612	0.77686
	56	4.18	5.67	11.4	0.00582			56	1.57851	1.66942	2.07438	2.52066	2.14876
	57	5	4.36	4.13	0.00322			57	0.75207	2.36364	2.14876	3.04132	2.15702
	58	4.79	3.4	5.5	0.00432			58	0.82645	2.05785	2.47934	3.02479	2.8595
	59	4.06	2.79	8.26	0.00565			59	1.2314	1.32231	2.03306	2.19835	1.85124
	60	4.61	2.88	5.61	0.00419			60	1.47934	2.57025	2.95868	3.61157	3.40496
	61	4.38	2.06	6.44	0.00505			61	1.27273	1.64463	2.47107	3.8843	2.43802
	62	4.51	4.59	8.55	0.00499			62	0.7438	1.94215	2.22314	2.73554	2.47107
	63	4.34	3.44	8.26	0.00497			63	1.61157	2.47107	3.22314	4.13223	3.49587
	64	4.19	2.88	8.13	0.00543			64	1.4876	1.76033	1.97521	3.01653	2.67769
	65	3.68	2.2	9.31	0.00673			65	1.07438	1.15702	1.87603	2.03306	1.98347
	66	3.26	2.45	11.05	0.00754			66	1.1405	1.03306	1.38843	1.98347	1.49587
	67	4.16	5.04	11.08	0.00589			67	1.38017	2.1405	2.64463	3.57025	3.15702
	68	4.21	3.86	10.85	0.00537			68	1.42975	2.18182	2.98347	3.46281	3.22314
	69	2.71	1.9	10.65	0.00606			69	0.95041	1.1405	2.26446	1.7438	1.40496
	70	3.27	2.07	10.69	0.00756			70	0.76033	0.84298	1.49587	2.06612	1.72727
	71	3.37	3.41	10.88	0.00675			71	0.7438	1.41322	2.03306	2.06612	2.1405
	72	3.3	4.02	8.43	0.00617			72	1.66942	2.27273	2.96694	3.54545	2.97521
	73	2.65	2.23	6.69	0.00613			73	0.49587	0.28926	0.57851	0.83471	0.80165
	74	2.93	2.45	8.38	0.00598			74	1.13223	1.07438	1.71901	1.66116	1.94215
	75	3.28	2.39	8.86	0.00633			75	0.66116	0.97521	1.47934	1.77686	1.21488
	76	2.34	1.67	8.85	0.00781			76	0.20661	0.24793	0.50413	0.70248	0.53719
	77	3.16	7.3	-2.41	0.00296			77	0.8595	0.14876	1.73554	1.83471	1.89256
	78	3	7.15	1.32	0.00365			78	0.80992	1.23967	1.85124	2.32231	1.7686
	79	3.46	6.8	4.01	0.00411			79	0.32231	0.45455	2.14876	2.4876	1.72727
	80	3.56	5.48	2.46	0.00349			80	0.80165	0.95868	1.86777	2.05785	2.57851
	81	3.33	3.97	3.88	0.0041			81	0.72727	1.09504	2.42975	3.12397	2.54545
	82	3.26	4.73	4.83	0.00431			82	1	1.43802	2.28099	2.64463	2.47107
	83	3.06	3.38	4.89	0.00435			83	0.81818	1.36364	2.52066	2.89256	2.70248
	84	2.72	2.49	3.17	0.00452			84	0.81818	1.36364	2.52066	2.89256	2.70248
	85	2.91	2.26	3.76	0.00526			85	0.67769	1.1157	1.54545	2.04959	1.80992
	86	2.81	2.41	4.89	0.00484			86	0.8595	0.90909	1.26446	1.21488	1.30579
	87	2.44	2.97	5.06	0.00445			87	0.78512	0.81818	0.86777	0.91736	0.93388
	88	2.32	2.95	2.24	0.00341			88	0.47934	0.71074	1.15702	1.44628	1.20661
	89	2.19	6.59	0.75	0.00299			89	0.52893	0.58678	1.09917	0.64463	1.1405
	90	3.27	7.02	-2.79	0.00181			90	0.77686	1.30579	1.64463	2.55372	1.82645
	91	3.11	3.03	-0.24	0.00261			91	0.76033	1.19835	1.61157	1.71901	1.68595
	92	2.91	3.71	1.56	0.00317			92	0.50413	0.90083	1.28099	1.39669	1.32231
	93	2.85	3	2.46	0.00348			93	0.70248	1.20661	1.72727	1.97521	1.91736
	94	2.91	3.96	2.4	0.00345			94	1.20661	1.69421	1.80992	2.60331	2.35537
	95	2.53	1.57	2.06	0.00431			95	0.86777	1.01653	1.28099	1.24793	1.21488
	96	3	7.38	-1.22	0.00222			96	1.2314	1.7686	2.27273	2.57025	2.52066
	97	2.93	3.63	-0.32	0.00271			97	0.14876	0.81818	1.50413	1.63636	1.64463
	98	2.84	5.48	0.86	0.00285			98	0.84298	1.10744	1.43802	1.78512	1.63636
	99	2.82	4.32	1.75	0.00313			99	1.12397	1.41322	1.90909	2.26446	1.95041
	100	2.77	3.02	2.73	0.00331			100	0.91736	1.19835	1.8595	1.86777	2.14876
								Average	0.860413	1.32847	2.22463	2.69661	2.43372
								Medium	0.84711	1.2438	1.94215	2.42149	2.14463
								Min	0	0.08264	0.20661	0.34711	0.53719
								Max	1.80992	3.06612	5.78512	7.12397	6.15702

## Sheet: Figure 3b
Sequence	Evaporation rate	Evaporation rate	Headspace vapor concentration	Headspace vapor concentration
	kg m^-2 h^-1	kg m^-2 h^-1	g m^-3	g m^-3
	Eva. opt.	Eva.-Cond. opt.	Eva. opt.	Eva.-Cond. opt.
0.5	0.00363	0.00259	18.638	17.93
1	0.0033	0.00229	18.366	17.677
1.5	0.00298	0.00199	18.098	17.484
2	0.00267	0.00169	17.833	17.324
2.5	0.00236	0.00141	17.571	17.165
3	0.00209	0.00117	17.421	17.051
3.5	0.00182	0.00095796	17.284	16.958
4	0.00156	0.00074761	17.148	16.866
4.5	0.00147	0.00106	17.142	16.943
5	0.00174	0.00165	17.398	17.195
5.5	0.00241	0.00256	17.956	17.679
6	0.0043	0.00482	18.936	18.575
6.5	0.0078	0.01012	20.418	20.134
7	0.01256	0.0183	22.348	22.289
7.5	0.01863	0.02859	25.035	24.958
8	0.02374	0.04087	28.15	28.067
8.5	0.02851	0.05827	32.499	32.164
9	0.02935	0.07959	37.846	36.864
9.5	0.02344	0.10051	43.404	41.98
10	0.0251	0.11114	46.994	45.354
10.5	0.02449	0.1042	46.683	45.205
11	0.02261	0.0934	45.416	43.829
11.5	0.02325	0.09453	46.317	44.107
12	0.02389	0.09858	47.218	44.825
12.5	0.02086	0.08178	44.801	42.215
13	0.01664	0.06749	40.404	39.964
13.5	0.01692	0.06949	39.733	40.129
14	0.0187	0.07169	41.798	40.302
14.5	0.01867	0.07429	42.613	40.486
15	0.01924	0.07631	42.139	40.571
15.5	0.01967	0.07792	42.151	40.589
16	0.01876	0.07003	41.366	39.019
16.5	0.01535	0.05515	38.012	36.075
17	0.0118	0.03894	33.529	32.589
17.5	0.01182	0.0301	30.588	29.841
18	0.01392	0.0244	28.987	27.722
18.5	0.01282	0.01905	26.98	25.903
19	0.00938	0.01201	24.837	23.982
19.5	0.0067	0.00734	23.45	22.577
20	0.00595	0.00593	22.791	21.928
20.5	0.00553	0.00549	22.215	21.401
21	0.00527	0.00506	21.649	20.86
21.5	0.00502	0.0047	21.095	20.337
22	0.00484	0.00439	20.572	19.841
22.5	0.00467	0.00416	20.067	19.379
23	0.00446	0.00388	19.625	18.996
23.5	0.00421	0.00358	19.234	18.66
24	0.00396	0.00329	18.85	18.328
24.5	0.00373	0.00299	18.472	18.016
25	0.00346	0.00257	18.134	17.817
25.5	0.00297	0.00216	17.966	17.619
26	0.00248	0.00176	17.8	17.424
26.5	0.00201	0.00139	17.635	17.294
27	0.00153	0.00104	17.471	17.21
27.5	0.00108	0.00068914	17.365	17.126
28	0.00063593	0.00033789	17.263	17.042
28.5	0.00033843	3.8757e-05	17.168	16.959
29	0.00148	0.00114	17.507	17.222
29.5	0.00566	0.00648	18.827	18.452
30	0.01096	0.01398	20.809	20.374
30.5	0.01181	0.01661	22.203	21.972
31	0.01136	0.0176	23.627	23.483
31.5	0.01356	0.02511	26.204	26.086
32	0.01695	0.04042	30.098	30.043
32.5	0.01719	0.06143	35.144	34.755
33	0.0197	0.08635	41.056	39.94
33.5	0.027	0.11469	47.612	46.097
34	0.03624	0.14664	55.044	52.916
34.5	0.04677	0.18429	63.606	60.462
35	0.06172	0.23589	75.726	70.033
35.5	0.08105	0.31119	91.517	83.349
36	0.10469	0.3784	109.63	95.179
36.5	0.11332	0.40009	115.55	99.491
37	0.11553	0.40082	116.17	100.19
37.5	0.11705	0.39967	116.26	100.37
38	0.10473	0.37586	107.48	96.777
38.5	0.09176	0.33052	98.729	89.35
39	0.07039	0.25983	85.236	76.953
39.5	0.05244	0.20107	72.664	65.563
40	0.03942	0.15559	62.82	56.11
40.5	0.02991	0.12096	54.428	49.372
41	0.02291	0.09083	47.157	43.786
41.5	0.01798	0.06305	41.026	37.938
42	0.01512	0.04106	35.109	32.569
42.5	0.01561	0.02664	30.627	28.578
43	0.01363	0.01694	27.605	25.688
43.5	0.0111	0.01157	25.803	24.19
44	0.00903	0.00812	24.781	23.204
44.5	0.00746	0.00635	23.953	22.475
45	0.00634	0.00501	23.237	21.822
45.5	0.00547	0.00416	22.588	21.301
46	0.00481	0.00348	21.999	20.834
46.5	0.0044	0.00305	21.529	20.442
47	0.00408	0.0028	21.1	20.107
47.5	0.00376	0.00267	20.68	19.806
48	0.00348	0.00253	20.284	19.508
48.5	0.00327	0.0024	19.955	19.224
49	0.00306	0.00224	19.63	18.997
49.5	0.00286	0.00208	19.309	18.773
50	0.0026	0.00193	19.066	18.55
50.5	0.00232	0.00169	18.857	18.382
51	0.00204	0.00142	18.649	18.24
51.5	0.00195	0.00115	18.53	18.098
52	0.00206	0.00088718	18.508	17.957
52.5	0.00216	0.00099096	18.486	17.917
53	0.00323	0.0025	18.776	18.214
53.5	0.00976	0.01044	20.775	19.917
54	0.02316	0.0302	24.872	23.864
54.5	0.04582	0.06656	31.947	30.449
55	0.07483	0.11485	41.323	38.449
55.5	0.10596	0.16949	51.915	48.838
56	0.13316	0.22959	63.035	60.254
56.5	0.157	0.29632	77.114	72.691
57	0.16229	0.36549	93.553	85.417
57.5	0.15808	0.43662	112.47	98.436
58	0.15971	0.49312	129.44	109.09
58.5	0.16598	0.54689	145.59	119.22
59	0.18778	0.58983	157.35	127.39
59.5	0.20662	0.61873	166.89	133.12
60	0.21921	0.63846	173.15	137.3
60.5	0.22311	0.63578	175.8	137.77
61	0.22105	0.6305	175.79	137.66
61.5	0.21079	0.62184	171.26	136.78
62	0.19808	0.59493	165.25	132.85
62.5	0.18252	0.55151	157.21	126.18
63	0.15195	0.48943	138.88	116.29
63.5	0.12558	0.41819	122.37	104.47
64	0.09745	0.344	105.16	91.565
64.5	0.07182	0.27006	88.173	78.098
65	0.05131	0.19433	72.978	63.088
65.5	0.03216	0.12599	56.657	49.738
66	0.02526	0.07349	43.251	38.982
66.5	0.02716	0.04244	34.333	31.025
67	0.02193	0.02657	29.93	27.151
67.5	0.01773	0.01788	27.252	24.712
68	0.01483	0.01326	25.598	23.417
68.5	0.01239	0.01001	24.44	22.289
69	0.01053	0.00745	23.474	21.43
69.5	0.00884	0.00561	22.561	20.64
70	0.00746	0.00437	21.802	20.011
70.5	0.00617	0.00344	21.086	19.542
71	0.00537	0.00272	20.638	19.162
71.5	0.00467	0.00219	20.242	18.867
72	0.00399	0.00174	19.854	18.615
72.5	0.00333	0.00133	19.472	18.383
73	0.00294	0.00116	19.2	18.234
73.5	0.00261	0.00104	18.952	18.099
74	0.00229	0.00090936	18.706	17.965
74.5	0.00197	0.00088044	18.463	17.824
75	0.00195	0.00113	18.217	17.662
75.5	0.00199	0.00138	17.972	17.502
76	0.00203	0.00162	17.73	17.343
76.5	0.00207	0.00187	17.491	17.16
77	0.00378	0.00352	17.93	17.453
77.5	0.00964	0.0105	20.053	19.329
78	0.02231	0.0284	24.51	23.433
78.5	0.04315	0.06353	31.576	30.131
79	0.06855	0.11109	40.942	38.532
79.5	0.08798	0.16848	52.276	50.356
80	0.08371	0.22461	64.45	62.568
80.5	0.07296	0.26401	75.953	71.659
81	0.07487	0.29763	85.858	78.757
81.5	0.09171	0.33454	96.972	85.85
82	0.10645	0.36426	106.07	91.471
82.5	0.10541	0.36946	106.13	92.989
83	0.10122	0.36302	104.1	92.463
83.5	0.10955	0.38646	110.16	96.44
84	0.11635	0.39015	115.07	97.451
84.5	0.1013	0.35718	105.18	92.6
85	0.08275	0.30238	93.926	83.861
85.5	0.07616	0.2806	89.014	79.929
86	0.0735	0.26149	86.757	76.35
86.5	0.05935	0.22177	77.11	68.917
87	0.04191	0.16088	64.205	56.813
87.5	0.03267	0.12846	56.199	50.08
88	0.02922	0.11479	52.232	47.189
88.5	0.02524	0.09604	47.857	43.774
89	0.01966	0.07105	42.639	39.106
89.5	0.01537	0.04888	36.746	34.086
90	0.01812	0.03238	31.721	29.564
90.5	0.01552	0.0213	28.275	26.479
91	0.01295	0.01426	26.052	24.295
91.5	0.01079	0.01015	24.61	22.996
92	0.00906	0.00755	23.618	22.122
92.5	0.00774	0.00588	22.818	21.394
93	0.00685	0.00499	22.138	20.781
93.5	0.00603	0.00441	21.483	20.239
94	0.00555	0.00408	20.908	19.774
94.5	0.0051	0.00386	20.346	19.342
95	0.00484	0.00372	19.884	18.923
95.5	0.00461	0.00377	19.439	18.526
96	0.00439	0.00382	19.003	18.136
96.5	0.00417	0.00334	18.576	17.851
97	0.00388	0.00281	18.229	17.583
97.5	0.0035	0.00235	17.964	17.344
98	0.00314	0.00196	17.701	17.134
98.5	0.00279	0.0016	17.443	16.933
99	0.00243	0.00145	17.19	16.804
99.5	0.00202	0.0013	16.982	16.676
100	0.00162	0.00144	16.776	16.617
100.5	0.00117	0.00172	16.562	16.592
101	0.00236	0.00283	16.923	16.793
101.5	0.00829	0.00985	18.887	18.495
102	0.02028	0.02513	22.809	22.004
102.5	0.0347	0.04807	27.769	26.9
103	0.04811	0.07293	33.172	31.846
103.5	0.06099	0.09926	39.329	36.89
104	0.07806	0.14147	48.362	45.369
104.5	0.09752	0.21709	62.453	59.797
105	0.10732	0.29473	81.344	74.74
105.5	0.10075	0.34827	96.451	85.649
106	0.10497	0.38894	107.65	93.949
106.5	0.13021	0.45737	123.05	105.83
107	0.16387	0.54056	141.49	119.73
107.5	0.18417	0.57955	152.92	126.91
108	0.19049	0.58164	157.6	128.31
108.5	0.19149	0.57515	159.58	128.15
109	0.18469	0.56599	157.14	127.38
109.5	0.16898	0.54646	149.29	124.83
110	0.15427	0.49498	141.77	117.03
110.5	0.13228	0.43641	128.01	107.84
111	0.10965	0.37598	112.86	97.625
111.5	0.09024	0.32256	101.39	88.192
112	0.06994	0.27984	87.524	79.791
112.5	0.05369	0.22341	75.295	68.987
113	0.03961	0.15914	63.6	55.925
113.5	0.02617	0.10235	50.785	45.581
114	0.02228	0.06136	39.854	36.664
114.5	0.02319	0.03674	32.808	30.153
115	0.01921	0.02385	29.014	26.615
115.5	0.01571	0.01615	26.532	24.552
116	0.01312	0.01197	25.168	23.238
116.5	0.01118	0.0093	24.051	22.22
117	0.00971	0.00746	23.092	21.384
117.5	0.00846	0.00601	22.241	20.624
118	0.00737	0.00496	21.473	19.976
118.5	0.00658	0.00432	20.893	19.521
119	0.00589	0.00376	20.372	19.107
119.5	0.00523	0.00323	19.862	18.7
120	0.00465	0.00305	19.383	18.394
120.5	0.00434	0.00289	18.984	18.094
121	0.00403	0.00274	18.592	17.8
121.5	0.00373	0.00264	18.206	17.516
122	0.00354	0.00255	17.878	17.235
122.5	0.0034	0.00246	17.581	16.966
123	0.00326	0.00243	17.289	16.72
123.5	0.0032	0.00258	17.018	16.494
124	0.00385	0.00286	16.93	16.28
124.5	0.00449	0.00312	16.842	16.068
125	0.00512	0.00507	16.755	16.284
125.5	0.01252	0.01272	18.889	17.898
126	0.03127	0.03745	24.396	22.901
126.5	0.06525	0.0871	34.566	31.908
127	0.10473	0.15254	47.233	44.314
127.5	0.12951	0.22079	61.2	58.569
128	0.12417	0.29325	79.627	73.635
128.5	0.11273	0.37795	102.85	90.382
129	0.13458	0.47047	126.8	107.18
129.5	0.17532	0.55176	148.96	121.57
130	0.20953	0.61704	167.31	133.17
130.5	0.23479	0.66913	181.54	142.43
131	0.25532	0.71168	193.06	149.96
131.5	0.26426	0.74446	198.85	155.84
132	0.256	0.75781	196.23	158.74
132.5	0.24792	0.73092	193.64	155.36
133	0.23963	0.68587	190.85	148.97
133.5	0.21973	0.64039	180.83	142.23
134	0.20113	0.59709	171.24	135.6
134.5	0.17913	0.55156	158.74	128.38
135	0.15464	0.49204	143.71	118.63
135.5	0.13289	0.43021	129.89	108.23
136	0.10019	0.36289	108.07	96.537
136.5	0.0739	0.27863	90.28	80.932
137	0.05223	0.19518	74.06	63.848
137.5	0.03183	0.12358	56.427	49.815
138	0.02263	0.07157	43.115	38.924
138.5	0.02561	0.04118	34.57	31.292
139	0.02112	0.02601	30.621	27.541
139.5	0.01735	0.01756	28.119	25.285
140	0.01441	0.01283	26.367	23.971
140.5	0.01206	0.00978	25.114	22.873
141	0.01051	0.00768	24.095	21.907
141.5	0.00906	0.00616	23.118	21.089
142	0.00787	0.00503	22.305	20.474
142.5	0.00678	0.00425	21.543	20.006
143	0.00602	0.00356	21.058	19.586
143.5	0.0053	0.00296	20.583	19.214
144	0.00459	0.00258	20.118	18.969
144.5	0.00395	0.00222	19.684	18.728
145	0.00353	0.00192	19.374	18.505
145.5	0.00312	0.00172	19.068	18.313
146	0.00273	0.00153	18.766	18.123
146.5	0.00237	0.0015	18.483	17.952
147	0.00211	0.00158	18.246	17.794
147.5	0.00185	0.00166	18.011	17.637
148	0.0016	0.00179	17.779	17.624
148.5	0.00138	0.00194	17.586	17.639
149	0.00165	0.00224	17.781	17.716
149.5	0.0053	0.00685	19.416	19.189
150	0.01404	0.01904	22.839	22.304
150.5	0.0297	0.04762	29.238	28.488
151	0.04613	0.08755	37.804	36.024
151.5	0.0565	0.13215	47.09	45.413
152	0.05323	0.18425	58.514	56.34
152.5	0.05955	0.25106	74.399	69.609
153	0.08631	0.32758	93.739	84.045
153.5	0.11543	0.39786	112.79	97.072
154	0.13318	0.44053	125.17	105.51
154.5	0.13974	0.44928	131.22	108.56
155	0.1403	0.45838	133.37	111.33
155.5	0.15058	0.49793	140.38	118.46
156	0.17451	0.53805	154.04	125.58
156.5	0.17197	0.52739	153.58	124.92
157	0.1566	0.48175	145.73	118.52
157.5	0.13657	0.44407	134.47	112.8
158	0.12523	0.4177	127.76	108.51
158.5	0.11416	0.38655	119.58	103.23
159	0.09927	0.34228	108.52	95.465
159.5	0.08215	0.28621	97.081	85.109
160	0.06434	0.22754	84.529	73.606
160.5	0.04634	0.17342	70.8	62.384
161	0.03233	0.12492	58.649	52.864
161.5	0.02218	0.08202	48.585	44.522
162	0.01733	0.04895	40.329	36.919
162.5	0.01201	0.02879	34.803	31.813
163	0.00914	0.01881	31.539	28.809
163.5	0.00798	0.01401	29.467	27.217
164	0.00802	0.01134	28.011	25.867
164.5	0.00858	0.00982	26.764	24.827
165	0.00881	0.00877	25.64	23.872
165.5	0.00901	0.00785	24.556	22.961
166	0.00867	0.00712	23.627	22.124
166.5	0.00834	0.00649	22.731	21.41
167	0.00779	0.00592	22.039	20.792
167.5	0.00717	0.00538	21.444	20.19
168	0.00657	0.00485	20.863	19.646
168.5	0.006	0.00432	20.295	19.257
169	0.00545	0.0038	19.758	18.875
169.5	0.00496	0.00329	19.372	18.499
170	0.00448	0.003	18.992	18.235
170.5	0.00401	0.00273	18.619	17.985
171	0.00356	0.00247	18.252	17.738
171.5	0.00349	0.00239	18.115	17.558
172	0.00375	0.00243	18.177	17.426
172.5	0.00402	0.00246	18.239	17.295
173	0.00429	0.00277	18.301	17.339
173.5	0.00596	0.00541	19.166	18.389
174	0.01194	0.01384	21.862	20.876
174.5	0.02428	0.03526	26.93	26.023
175	0.03908	0.07159	34.876	33.386
175.5	0.04702	0.11704	44.754	42.93
176	0.04253	0.17089	56.898	54.704
176.5	0.05484	0.23309	71.385	67.403
177	0.07648	0.29779	87.476	79.892
177.5	0.09867	0.35558	102.85	90.625
178	0.11749	0.40514	115.98	99.583
178.5	0.13293	0.44348	126.52	106.37
179	0.14547	0.47427	134.45	111.72
179.5	0.15453	0.498	139.57	115.75
180	0.15908	0.51278	141.8	118.32
180.5	0.15885	0.50661	140.98	117.68
181	0.1485	0.47366	134.27	112.86
181.5	0.12859	0.4172	121.78	104.12
182	0.10517	0.34849	106.96	92.75
182.5	0.08187	0.28471	93.494	81.043
183	0.06193	0.22986	80.672	70.371
183.5	0.049	0.1867	71.199	61.617
184	0.0383	0.15122	62.574	54.571
184.5	0.02898	0.11583	54.311	48.414
185	0.02137	0.08198	46.212	41.766
185.5	0.0171	0.05541	39.026	35.671
186	0.01966	0.0362	33.423	30.59
186.5	0.01642	0.02312	29.861	27.359
187	0.01306	0.01488	27.126	25.114
187.5	0.01084	0.01045	25.587	23.743
188	0.00921	0.00774	24.528	22.779
188.5	0.00792	0.00591	23.711	22.023
189	0.00677	0.00483	22.975	21.461
189.5	0.00588	0.00399	22.328	20.954
190	0.00515	0.00341	21.739	20.505
190.5	0.00455	0.0031	21.206	20.154
191	0.00406	0.00286	20.72	19.829
191.5	0.00371	0.00263	20.299	19.508
192	0.00352	0.00249	19.948	19.229
192.5	0.00333	0.00238	19.603	18.965
193	0.00315	0.00227	19.263	18.705
193.5	0.00311	0.00255	18.908	18.376
194	0.0034	0.00302	18.514	18.015
194.5	0.00367	0.00347	18.126	17.66
195	0.00393	0.00384	17.746	17.298
195.5	0.00433	0.00403	17.426	16.898
196	0.00566	0.00419	17.422	16.506
196.5	0.00698	0.0044	17.419	16.121
197	0.00827	0.00569	17.416	16.042
197.5	0.01069	0.01026	17.775	16.915
198	0.02208	0.02456	21.002	19.574
198.5	0.04787	0.05995	27.842	26.078
199	0.08588	0.11255	38.189	34.782
199.5	0.12908	0.17406	50.476	46.737
200	0.16324	0.24103	62.705	60.126
200.5	0.18881	0.31518	79.657	74.421
201	0.20259	0.39359	98.875	88.91
201.5	0.19802	0.46742	117.45	102.31
202	0.16674	0.51733	133.49	112.15
202.5	0.1578	0.52507	139.85	115.34
203	0.16518	0.52279	141.31	116.29
203.5	0.17549	0.53756	144.72	119.46
204	0.18393	0.56547	153.02	124.5
204.5	0.18674	0.58157	160.07	127.74
205	0.18754	0.58431	162.3	128.84
205.5	0.18849	0.58151	161.13	128.9
206	0.18711	0.5676	156.72	127.16
206.5	0.17828	0.53761	148.42	122.89
207	0.16333	0.47737	136.63	113.71
207.5	0.13385	0.39822	118.51	100.96
208	0.09988	0.31715	100.47	87.128
208.5	0.07105	0.24017	83.122	72.261
209	0.04958	0.17155	66.158	57.34
209.5	0.03885	0.11267	50.166	45.287
210	0.04404	0.06874	37.903	34.93
210.5	0.03446	0.04146	30.613	27.833
211	0.02708	0.02758	26.995	24.266
211.5	0.02215	0.02038	24.533	21.83
212	0.01872	0.01601	22.663	20.501
212.5	0.01594	0.01331	21.266	19.163
213	0.01398	0.01123	20.003	17.972
213.5	0.01226	0.00953	18.853	17.02
214	0.01074	0.00806	17.815	16.294
214.5	0.00938	0.00668	17.07	15.636
215	0.0081	0.00533	16.406	15.085
215.5	0.00688	0.00416	15.765	14.639
216	0.00583	0.0031	15.273	14.251
216.5	0.00491	0.00243	14.904	13.961
217	0.00401	0.00191	14.544	13.71
217.5	0.00326	0.00165	14.22	13.533
218	0.00286	0.0014	13.987	13.358
218.5	0.00247	0.00115	13.758	13.185
219	0.00209	0.00119	13.533	13.025
219.5	0.00206	0.00123	13.329	12.866
220	0.00204	0.00126	13.129	12.71
220.5	0.00203	0.00146	12.931	12.55
221	0.00298	0.00269	13.067	12.708
221.5	0.00711	0.00742	14.357	13.905
222	0.01748	0.01935	17.469	16.593
222.5	0.03645	0.04535	22.888	21.923
223	0.06255	0.08222	30.746	28.855
223.5	0.09213	0.12657	39.61	37.411
224	0.12386	0.17507	49.821	47.799
224.5	0.14397	0.22374	59.825	58.015
225	0.15522	0.2709	70.652	67.621
225.5	0.15262	0.31481	80.05	76.492
226	0.14096	0.34617	89.129	83.314
226.5	0.12916	0.3598	98.614	87.283
227	0.11627	0.37844	108.63	91.651
227.5	0.12503	0.45038	122.28	103.61
228	0.15057	0.50663	135.55	113.32
228.5	0.14322	0.47581	130.05	109.86
229	0.11417	0.39076	112.8	97.428
229.5	0.09102	0.32825	98.094	87.39
230	0.08463	0.31223	93.844	84.46
230.5	0.09413	0.33284	99.03	87.825
231	0.10274	0.35574	104.58	91.805
231.5	0.09496	0.3345	100.17	88.516
232	0.07399	0.26896	87.17	77.047
232.5	0.05238	0.19759	72.183	63.342
233	0.03861	0.13473	56.483	50.291
233.5	0.03398	0.08707	43.404	40.463
234	0.03493	0.05418	34.2	32.133
234.5	0.02774	0.03397	28.725	26.69
235	0.02194	0.02417	25.749	23.867
235.5	0.01769	0.01695	23.63	21.866
236	0.0148	0.01291	22.304	20.595
236.5	0.01245	0.01018	21.185	19.509
237	0.01072	0.00837	20.212	18.648
237.5	0.00942	0.00692	19.354	17.85
238	0.00824	0.006	18.545	17.203
238.5	0.00742	0.00547	17.869	16.673
239	0.00663	0.00495	17.213	16.167
239.5	0.00604	0.00445	16.738	15.721
240	0.00552	0.00396	16.321	15.285
240.5	0.00502	0.00357	15.913	14.975
241	0.00454	0.00321	15.514	14.695
241.5	0.00408	0.00286	15.127	14.42
242	0.00378	0.00252	14.863	14.149
242.5	0.00349	0.00222	14.604	13.894
243	0.00321	0.00212	14.348	13.717
243.5	0.00293	0.00203	14.096	13.543
244	0.00259	0.00193	13.817	13.37
244.5	0.00213	0.00184	13.49	13.199
245	0.00346	0.00401	13.83	13.675
245.5	0.00967	0.01023	15.842	15.232
246	0.02619	0.03085	20.861	19.798
246.5	0.05818	0.07574	30.456	28.421
247	0.10537	0.14188	43.688	40.78
247.5	0.14923	0.22042	58.745	56.295
248	0.18111	0.30438	77.19	72.328
248.5	0.19846	0.38996	97.252	88.035
249	0.19156	0.46892	117.96	102.46
249.5	0.17596	0.53137	136.7	114.73
250	0.1778	0.5763	150.6	123.49
250.5	0.19443	0.59894	158.34	128.56
251	0.20069	0.60077	161.18	130.28
251.5	0.19568	0.58403	159.58	128.9
252	0.18656	0.56356	156.21	126.65
252.5	0.1799	0.55025	153.91	125.2
253	0.1744	0.5409	152.11	124.13
253.5	0.16538	0.52491	147.75	121.86
254	0.15598	0.49561	142.97	117.39
254.5	0.1357	0.45379	130.13	110.86
255	0.11763	0.40117	118.26	102.36
255.5	0.09329	0.33911	102.93	91.812
256	0.07102	0.26874	88.025	79.005
256.5	0.05048	0.19499	72.535	64.463
257	0.03263	0.12925	56.98	51.33
257.5	0.02087	0.08228	44.918	41.406
258	0.02662	0.0514	36.495	33.434
258.5	0.02008	0.03019	31.326	28.716
259	0.0148	0.01787	28.486	26.101
259.5	0.01184	0.01276	26.588	24.608
260	0.01105	0.01063	25.253	23.358
260.5	0.01099	0.01017	24.036	22.289
261	0.01111	0.01002	22.87	21.268
261.5	0.01083	0.00966	21.83	20.32
262	0.01056	0.00899	20.832	19.475
262.5	0.00998	0.00823	20.027	18.734
263	0.00924	0.00737	19.34	18.107
263.5	0.00854	0.00655	18.673	17.498
264	0.00788	0.00591	18.026	16.951
264.5	0.00725	0.00545	17.398	16.475
265	0.00669	0.00501	16.887	16.011
265.5	0.00617	0.00461	16.417	15.572
266	0.00567	0.00423	15.958	15.162
266.5	0.00519	0.00386	15.511	14.76
267	0.00474	0.00345	15.074	14.404
267.5	0.00518	0.00296	15.024	14.099
268	0.0057	0.00249	15.01	13.801
268.5	0.00622	0.00204	14.995	13.507
269	0.00674	0.00356	14.981	13.702
269.5	0.01288	0.01102	16.552	15.188
270	0.02865	0.03188	20.721	19.18
270.5	0.05977	0.07439	29.372	27.057
271	0.1053	0.13705	41.726	38.271
271.5	0.15059	0.21149	56.26	53.52
272	0.18339	0.29242	74.335	69.769
272.5	0.19436	0.37753	95.042	86.018
273	0.17599	0.46046	117.64	101.57
273.5	0.1677	0.53552	139.53	115.75
274	0.19041	0.60151	157.45	127.7
274.5	0.22215	0.65476	172.63	137.41
275	0.24987	0.69604	185.77	145.1
275.5	0.26156	0.72683	192.68	151.09
276	0.2687	0.73148	197.76	153.13
276.5	0.2452	0.6986	188.99	149.44
277	0.22179	0.64166	179.53	141.7
277.5	0.19653	0.58689	167.83	133.93
278	0.17311	0.53581	155.92	126.38
278.5	0.15154	0.4861	143.86	118.75
279	0.12741	0.42287	128.1	108.38
279.5	0.10481	0.36344	112.83	98.339
280	0.08567	0.30736	100.81	88.478
280.5	0.06717	0.24368	87.65	76.162
281	0.0459	0.1774	70.663	62.098
281.5	0.02948	0.11285	55.287	49.103
282	0.02017	0.06303	41.95	38.12
282.5	0.02233	0.037	34.352	30.918
283	0.02211	0.0276	30.409	27.608
283.5	0.02067	0.02143	27.844	25.078
284	0.01835	0.01666	25.834	23.511
284.5	0.01619	0.01349	24.212	22.127
285	0.01442	0.01112	22.966	20.905
285.5	0.01287	0.00933	21.888	19.968
286	0.01142	0.00794	20.853	19.063
286.5	0.01022	0.00715	19.934	18.312
287	0.00928	0.00639	19.137	17.588
287.5	0.0084	0.00585	18.368	16.985
288	0.00756	0.00536	17.663	16.41
288.5	0.00216	0.0011	15.825	15.276
289	0.00175	0.00087454	15.641	15.17
289.5	0.00137	0.00065182	15.462	15.066
290	0.00128	0.00065566	15.358	15.016
290.5	0.0012	0.00067456	15.254	14.97
291	0.00111	0.00069339	15.151	14.925
291.5	0.00103	0.00064584	15.049	14.832
292	0.00088204	0.00041581	14.905	14.61
292.5	0.00032276	0.00019225	14.505	14.391
293	0.00070372	0.00066996	14.478	14.383
293.5	0.00611	0.00625	16.081	15.631
294	0.01941	0.02292	19.726	18.982
294.5	0.0419	0.05418	25.947	24.871
295	0.07355	0.09886	34.861	32.517
295.5	0.11397	0.15727	45.754	43.473
296	0.15232	0.22632	59.748	57.412
296.5	0.16869	0.30083	77.237	72.654
297	0.15107	0.37745	97.415	88.098
297.5	0.13048	0.4484	118.63	101.68
298	0.15452	0.5134	135.34	113.42
298.5	0.18041	0.56108	148.64	121.78
299	0.19421	0.58887	156.97	126.79
299.5	0.20253	0.60367	162.84	129.63
300	0.19907	0.60703	162.07	130.58
300.5	0.19305	0.59812	159.83	129.53
301	0.18715	0.57839	157.62	126.8
301.5	0.16985	0.54717	147.98	122.28
302	0.15115	0.50013	137.05	115.08
302.5	0.13296	0.4451	125.9	106.32
303	0.10364	0.37596	106.42	94.729
303.5	0.08002	0.30059	91.236	81.29
304	0.06133	0.229	76.803	67.695
304.5	0.04739	0.16723	62.572	55.108
305	0.03729	0.11688	50.642	46.138
305.5	0.03897	0.07645	40.177	37.63
306	0.03129	0.04623	32.71	30.301
306.5	0.02276	0.02738	28.005	25.976
307	0.0175	0.01802	25.469	23.394
307.5	0.01452	0.01346	23.792	22.065
308	0.01243	0.01036	22.642	20.906
308.5	0.0109	0.00821	21.656	20.014
309	0.00967	0.0068	20.815	19.219
309.5	0.00859	0.0058	20.052	18.525
310	0.00757	0.00506	19.314	17.946
310.5	0.00671	0.00442	18.725	17.458
311	0.00591	0.00386	18.182	17.075
311.5	0.00515	0.00331	17.653	16.698
312	0.00458	0.00267	17.366	16.43
312.5	0.00403	0.00187	17.101	16.311
313	0.00349	0.00106	16.839	16.193
313.5	0.00297	0.00059126	16.581	16.082
314	0.00245	0.00086224	16.327	15.966
314.5	0.00211	0.00168	16.077	15.804
315	0.00253	0.0027	15.834	15.619
315.5	0.00294	0.00331	15.595	15.37
316	0.00299	0.00346	15.309	15.059
316.5	0.00275	0.00273	14.984	14.662
317	0.00276	0.00228	14.794	14.46
317.5	0.00611	0.00602	16.08	15.561
318	0.01587	0.01755	19.381	18.399
318.5	0.03451	0.04353	25.372	24.196
319	0.0595	0.08258	33.984	31.814
319.5	0.08448	0.13141	43.808	41.72
320	0.1029	0.18799	54.869	53.375
320.5	0.11746	0.25033	68.845	65.773
321	0.11858	0.31427	84.276	78.061
321.5	0.11711	0.37561	100.41	89.561
322	0.11746	0.43205	116.31	99.956
322.5	0.13875	0.47954	128.31	108.38
323	0.14892	0.50225	133.05	112.76
323.5	0.14242	0.47341	128.44	108.64
324	0.1295	0.43514	120.29	102.54
324.5	0.12021	0.41618	114.21	99.207
325	0.11471	0.39712	110.29	95.939
325.5	0.10277	0.36001	102.43	89.785
326	0.08855	0.31966	93.802	82.8
326.5	0.08076	0.29337	88.197	77.837
327	0.07386	0.27283	83.015	73.812
327.5	0.06612	0.23171	73.367	66.173
328	0.05922	0.17881	62.685	55.985
328.5	0.05248	0.13	52.572	46.899
329	0.04384	0.09004	42.784	39.721
329.5	0.0337	0.05642	35.229	32.976
330	0.02234	0.03139	29.429	27.615
330.5	0.01392	0.01663	26.449	24.72
331	0.00999	0.01005	24.794	23.236
331.5	0.0084	0.00756	23.792	22.261
332	0.00759	0.00618	22.97	21.548
332.5	0.00682	0.0052	22.217	20.908
333	0.00609	0.00437	21.544	20.349
333.5	0.00547	0.00394	21.01	19.965
334	0.00487	0.00353	20.488	19.596
334.5	0.0043	0.00313	20.021	19.263
335	0.00374	0.0027	19.646	18.987
335.5	0.0032	0.00228	19.277	18.713
336	0.00287	0.00217	18.946	18.475
336.5	0.00278	0.00215	18.657	18.249
337	0.00269	0.00213	18.371	18.026
337.5	0.0026	0.00231	18.09	17.757
338	0.00263	0.00251	17.827	17.485
338.5	0.00269	0.00271	17.571	17.217
339	0.00275	0.00261	17.318	16.988
339.5	0.00282	0.00251	17.096	16.762
340	0.00298	0.00236	16.993	16.532
340.5	0.00315	0.00171	16.891	16.23
341	0.00331	0.00162	16.789	16.081
341.5	0.00534	0.00458	17.38	16.72
342	0.01038	0.0108	19.026	18.175
342.5	0.01725	0.0205	21.381	20.607
343	0.027	0.03503	24.671	23.979
343.5	0.04024	0.05639	29.172	28.254
344	0.0568	0.08508	35.03	33.367
344.5	0.07632	0.12201	42.362	40.19
345	0.09738	0.16689	51.012	49.114
345.5	0.11907	0.21763	61.103	58.96
346	0.13064	0.27457	73.071	69.674
346.5	0.14298	0.33544	87.904	81.022
347	0.12745	0.36212	96.017	87.123
347.5	0.10107	0.37542	102.56	91.174
348	0.10005	0.36873	104.39	91.541
348.5	0.1035	0.37086	106.28	92.615
349	0.11326	0.37616	110.78	93.948
349.5	0.11102	0.38086	108.71	95.183
350	0.10098	0.3412	101.86	88.576
350.5	0.08695	0.30455	93.727	82.36
351	0.07342	0.26933	85.643	75.928
351.5	0.05962	0.23465	76.364	69.232
352	0.04792	0.19976	67.817	62.183
352.5	0.03719	0.1508	59.224	52.246
353	0.03369	0.10274	47.206	43.424
353.5	0.03421	0.06456	37.416	35.152
354	0.02802	0.03911	30.266	28.444
354.5	0.02111	0.02525	26.316	24.708
355	0.01747	0.01847	24.055	22.426
355.5	0.01495	0.01395	22.57	21.165
356	0.01264	0.01056	21.44	19.929
356.5	0.01065	0.00839	20.44	19.022
357	0.00909	0.00705	19.619	18.279
357.5	0.00797	0.00589	18.994	17.625
358	0.00689	0.00492	18.387	17.117
358.5	0.00586	0.00399	17.796	16.646
359	0.005	0.00306	17.382	16.329
359.5	0.00421	0.00218	17.047	16.03
360	0.00344	0.0015	16.719	15.816
360.5	0.22813	0.2273	43.294	43.536
361	0.04862	0.05594	29.641	28.59
361.5	0.03516	0.03339	27.193	25.226
362	0.02695	0.02183	24.92	22.488
362.5	0.02133	0.01477	22.984	20.876
363	0.01714	0.01032	21.43	19.308
363.5	0.01396	0.00764	20.199	18.163
364	0.01167	0.00615	19.198	17.318
364.5	0.00989	0.00515	18.299	16.54
365	0.00798	0.00368	17.278	15.727
365.5	0.00817	0.00325	16.986	15.257
366	0.01104	0.007	17.604	16.152
366.5	0.02129	0.01923	20.762	18.886
367	0.03908	0.04477	26.259	24.356
367.5	0.06536	0.08756	35.192	32.222
368	0.09401	0.15052	46.592	43.698
368.5	0.11266	0.22349	61.473	58.387
369	0.11507	0.30086	79.058	73.227
369.5	0.10049	0.37334	97.941	87.118
370	0.12638	0.441	115.99	99.729
370.5	0.1536	0.50473	132.62	111.09
371	0.16884	0.56695	149.27	121.89
371.5	0.20707	0.62047	162.99	130.8
372	0.21463	0.65639	171.09	136.47
372.5	0.21572	0.66733	176.32	139.27
373	0.23481	0.66721	177.52	140.22
373.5	0.22289	0.64919	173.19	137.89
374	0.19307	0.59933	161.52	130.64
374.5	0.16533	0.5327	148.05	120.47
375	0.13861	0.46996	133.4	110.67
375.5	0.11407	0.40908	117.03	100.88
376	0.09153	0.3399	103.37	88.953
376.5	0.06986	0.26619	87.849	75.343
377	0.05121	0.1956	72.12	61.428
377.5	0.03534	0.13296	56.951	49.913
378	0.03835	0.08233	43.616	39.745
378.5	0.03418	0.04678	34.391	31.02
379	0.02565	0.02794	29.057	26.293
379.5	0.02082	0.01961	26.347	23.684
380	0.01753	0.01431	24.585	22.403
380.5	0.01444	0.01079	23.136	21.077
381	0.01176	0.00815	21.942	20.105
381.5	0.00966	0.00637	20.902	19.26
382	0.00809	0.00515	20.03	18.555
382.5	0.00687	0.00409	19.313	18.012
383	0.00587	0.00316	18.748	17.525
383.5	0.00503	0.00248	18.302	17.144
384	0.00421	0.00182	17.864	16.839
384.5	0.00354	0.00118	17.519	16.658
385	0.00293	0.00084618	17.211	16.478
385.5	0.00233	0.00051519	16.908	16.3
386	0.00218	0.00020567	16.663	16.13
386.5	0.00207	0.00021568	16.426	15.968
387	0.00197	0.00022526	16.193	15.806
387.5	0.00224	0.00023442	15.95	15.645
388	0.00251	0.00024316	15.711	15.433
388.5	0.00273	0.0002515	15.46	15.073
389	0.00254	0.00041718	15.05	14.725
389.5	0.00289	0.00181	14.921	14.551
390	0.0067	0.00565	16.188	15.609
390.5	0.01663	0.01804	19.403	18.518
391	0.03554	0.04475	25.336	24.238
391.5	0.06192	0.0888	34.389	32.215
392	0.08966	0.15005	45.744	43.614
392.5	0.10877	0.22236	60.735	58.277
393	0.10691	0.3102	81.478	75.068
393.5	0.0963	0.39764	106.02	92.586
394	0.1423	0.48567	127.47	107.7
394.5	0.1704	0.52984	142.24	117.45
395	0.16183	0.5359	146.01	119.98
395.5	0.14457	0.50724	140.94	116.05
396	0.12819	0.45439	129.88	109.12
396.5	0.11686	0.41022	119.47	102.4
397	0.10885	0.37494	111.93	97.701
397.5	0.10104	0.34955	105.82	93.858
398	0.0904	0.32912	99.558	88.507
398.5	0.08372	0.31295	95.636	83.584
399	0.0809	0.2953	93.905	83.317
399.5	0.07939	0.25148	92.797	83.53
400	0.06255	0.21216	81.189	74.349
400.5	0.04473	0.1695	67.894	60.524
401	0.03172	0.12111	56.263	50.199
401.5	0.02375	0.0908	47.293	43.563
402	0.02574	0.06358	40.119	36.812
402.5	0.02778	0.03969	32.679	30.219
403	0.02177	0.02463	28.419	26.232
403.5	0.01805	0.01685	25.936	23.757
404	0.01523	0.0125	24.291	22.439
404.5	0.01283	0.00938	23.099	21.222
405	0.0108	0.00716	22.041	20.391
405.5	0.00922	0.00549	21.223	19.597
406	0.00785	0.00408	20.518	18.897
406.5	0.00654	0.00319	19.834	18.402
407	0.00563	0.00248	19.334	18.016
407.5	0.00479	0.00185	18.866	17.7
408	0.004	0.00134	18.417	17.452
408.5	0.00708	0.00612	19.618	18.666
409	0.00767	0.00707	18.864	17.93
409.5	0.00779	0.00574	18.181	17.287
410	0.00705	0.0045	17.612	16.751
410.5	0.00582	0.00342	17.115	16.287
411	0.00463	0.00253	16.697	15.875
411.5	0.00354	0.00185	16.353	15.595
412	0.00243	0.00118	16.068	15.386
412.5	0.00164	0.00052875	15.8	15.209
413	0.001	0.00088112	15.567	15.062
413.5	0.00081414	0.00125	15.531	15.016
414	0.00125	0.00164	15.774	15.293
414.5	0.00345	0.00409	16.838	16.257
415	0.00783	0.00933	18.737	18.169
415.5	0.01519	0.01871	21.611	20.976
416	0.02218	0.02996	24.522	24.077
416.5	0.02784	0.04069	27.02	26.866
417	0.03204	0.05071	28.936	28.844
417.5	0.03923	0.06546	31.805	31.313
418	0.05254	0.09399	37.031	35.738
418.5	0.06267	0.12158	41.538	40.658
419	0.05993	0.11753	41.799	40.863
419.5	0.05303	0.10158	40.094	38.716
420	0.05701	0.10545	41.61	40.392
420.5	0.07063	0.13964	46.462	44.306
421	0.08779	0.17418	52.581	49.831
421.5	0.09857	0.20286	56.586	54.853
422	0.10857	0.2175	60.29	58.002
422.5	0.10603	0.21458	58.775	57.615
423	0.10011	0.191	56.105	54.167
423.5	0.08955	0.16804	51.794	48.997
424	0.07869	0.14196	47.397	44.272
424.5	0.066	0.11552	42.308	40.575
425	0.05223	0.08498	36.709	36.094
425.5	0.03777	0.05616	31.138	30.673
426	0.02498	0.0336	26.512	25.901
426.5	0.01558	0.01878	23.286	22.696
427	0.00953	0.01021	21.3	20.817
427.5	0.00665	0.00587	20.381	19.741
428	0.00533	0.00376	19.849	19.14
428.5	0.00452	0.0027	19.373	18.635
429	0.00423	0.00237	18.944	18.205
429.5	0.00395	0.00214	18.523	17.83
430	0.00373	0.00199	18.146	17.495
430.5	0.00353	0.00181	17.78	17.166
431	0.00327	0.00163	17.495	16.984
431.5	0.00297	0.00145	17.268	16.803
432	0.00268	0.00125	17.044	16.624
432.5	0.00475	0.00219	17.767	16.841
433	0.00432	0.00192	17.397	16.572
433.5	0.0039	0.00165	17.035	16.329
434	0.0035	0.00153	16.678	16.088
434.5	0.00314	0.00179	16.369	15.871
435	0.00282	0.00205	16.092	15.693
435.5	0.0025	0.00231	15.818	15.516
436	0.00232	0.00257	15.639	15.35
436.5	0.00243	0.00283	15.671	15.204
437	0.00254	0.00309	15.704	15.059
437.5	0.00266	0.00335	15.736	15.008
438	0.00432	0.00508	16.205	15.563
438.5	0.01035	0.01543	17.871	17.118
439	0.02288	0.02967	21.808	20.72
439.5	0.04268	0.05874	28.069	26.688
440	0.06913	0.10137	36.332	33.822
440.5	0.09587	0.15216	45.145	42.757
441	0.12057	0.20086	54.628	52.465
441.5	0.14425	0.26399	67.937	64.03
442	0.17043	0.33413	85.459	78.98
442.5	0.17372	0.39618	102.36	93.188
443	0.15431	0.45308	113.4	99.657
443.5	0.12175	0.45929	118.93	101.43
444	0.12851	0.45572	121.82	103.86
444.5	0.12483	0.42383	117.82	103.14
445	0.1036	0.38034	103.49	93.316
445.5	0.08033	0.31204	89.476	80.347
446	0.06744	0.26227	81.893	73.807
446.5	0.06726	0.25461	81.927	74
447	0.06763	0.26026	82.03	74.775
447.5	0.06306	0.24873	78.687	72.78
448	0.05332	0.21118	71.676	65.059
448.5	0.04069	0.16513	61.906	55.514
449	0.03181	0.12723	54.094	48.583
449.5	0.02896	0.1009	46.465	43.314
450	0.03575	0.06842	38.055	36.313
450.5	0.02686	0.03678	29.889	28.468
451	0.01865	0.02081	25.861	24.268
451.5	0.01565	0.01491	24.025	22.616
452	0.01402	0.01152	22.933	21.487
452.5	0.01215	0.00868	21.923	20.363
453	0.01057	0.00682	21.044	19.455
453.5	0.00909	0.00552	20.203	18.699
454	0.00781	0.00472	19.421	18.1
454.5	0.007	0.00413	18.762	17.555
455	0.00623	0.00368	18.123	17.095
455.5	0.00565	0.00341	17.557	16.655
456	0.00524	0.00314	17.052	16.247
456.5	0.00484	0.00294	16.56	15.861
457	0.00467	0.00284	16.137	15.496
457.5	0.00454	0.00275	15.734	15.139
458	0.00441	0.00265	15.34	14.787
458.5	0.00429	0.00253	14.954	14.442
459	0.00417	0.00242	14.577	14.104
459.5	0.00395	0.00231	14.2	13.755
460	0.00364	0.00221	13.823	13.389
460.5	0.00333	0.00211	13.455	13.032
461	0.00304	0.00193	13.099	12.683
461.5	0.00298	0.00224	12.933	12.496
462	0.00593	0.00574	13.826	13.238
462.5	0.01584	0.01757	16.657	15.69
463	0.0392	0.0489	23.195	21.724
463.5	0.07615	0.10614	34.098	31.305
464	0.12495	0.17961	47.958	45.082
464.5	0.16917	0.25941	64.028	60.445
465	0.19056	0.34102	81.668	75.869
465.5	0.1891	0.41652	100.51	90.64
466	0.17302	0.49338	120.94	104.27
466.5	0.16302	0.55195	139.94	116.21
467	0.18205	0.60689	153.52	125.58
467.5	0.20655	0.64448	165.12	132.63
468	0.22226	0.65927	172.46	138
468.5	0.23094	0.65507	176.95	140.9
469	0.22685	0.65086	175.63	140.16
469.5	0.21175	0.63466	169.19	135.7
470	0.19	0.57594	158.62	128.56
470.5	0.1642	0.52134	145.08	119.56
471	0.13716	0.45657	129.15	109.56
471.5	0.11088	0.37754	112.59	98.442
472	0.08608	0.30857	97.969	85.272
472.5	0.0621	0.24004	81.504	70.705
473	0.04227	0.16461	65.564	56.282
473.5	0.0271	0.10396	51.02	45.904
474	0.02629	0.06017	40.302	36.758
474.5	0.02434	0.03345	32.609	29.923
475	0.01776	0.01951	28.963	26.319
475.5	0.01367	0.01276	27	24.865
476	0.01133	0.00921	25.758	23.666
476.5	0.00959	0.00678	24.675	22.703
477	0.00843	0.00524	23.76	21.901
477.5	0.00749	0.00429	22.922	21.269
478	0.00677	0.00372	22.181	20.699
478.5	0.00617	0.00328	21.5	20.195
479	0.00558	0.00292	20.888	19.742
479.5	0.005	0.00257	20.329	19.321
480	0.00469	0.00223	19.812	18.922
480.5	0.00635	0.00422	19.548	18.712
481	0.00556	0.00348	19.066	18.325
481.5	0.00484	0.00277	18.638	17.945
482	0.0043	0.00206	18.376	17.695
482.5	0.00377	0.0015	18.117	17.483
483	0.00324	0.00118	17.862	17.274
483.5	0.00273	0.00086535	17.609	17.118
484	0.00224	0.00055481	17.356	16.975
484.5	0.00184	0.00025014	17.064	16.757
485	0.00146	0.00078319	16.778	16.585
485.5	0.00188	0.0016	16.61	16.55
486	0.00451	0.00391	17.137	16.858
486.5	0.00839	0.00821	18.075	17.592
487	0.01216	0.01308	19.155	18.626
487.5	0.0163	0.01987	20.414	19.998
488	0.02304	0.02859	22.651	21.979
488.5	0.03029	0.03871	25.091	24.47
489	0.03381	0.04649	26.923	26.472
489.5	0.03704	0.05675	28.981	28.942
490	0.04547	0.07308	32.937	32.085
490.5	0.05409	0.09523	37.327	35.95
491	0.0544	0.10581	39.688	38.06
491.5	0.05027	0.10481	40.7	39.106
492	0.04407	0.10044	40.872	39.442
492.5	0.03926	0.09928	41.659	40.09
493	0.03471	0.10729	42.823	42.118
493.5	0.02999	0.12035	44.117	43.452
494	0.02495	0.11262	45.045	43.015
494.5	0.02023	0.08972	42.009	40.487
495	0.01528	0.06152	36.884	36.536
495.5	0.01189	0.04343	33.303	33.825
496	0.01337	0.0401	32.42	32.275
496.5	0.0174	0.04123	32.462	31.752
497	0.0168	0.03404	30.385	29.282
497.5	0.01221	0.02055	26.979	26.531
498	0.00844	0.01205	24.679	24.318
498.5	0.00721	0.00853	23.558	23.147
499	0.00632	0.00641	22.724	22.234
499.5	0.00564	0.00488	21.987	21.436
500	0.00534	0.00429	21.381	20.756
500.5	0.00505	0.00386	20.789	20.194
501	0.00508	0.00384	20.241	19.682
501.5	0.00518	0.00382	19.713	19.177
502	0.00526	0.00382	19.199	18.678
502.5	0.0053	0.00381	18.702	18.19
503	0.00534	0.0038	18.217	17.726
503.5	0.0051	0.00365	17.827	17.314
504	0.00479	0.00335	17.471	16.911
504.5	0.00449	0.00304	17.122	16.524
505	0.0042	0.00275	16.778	16.249
505.5	0.00392	0.00246	16.44	15.979
506	0.00355	0.00218	16.219	15.712
506.5	0.00314	0.00191	16.042	15.535
507	0.00274	0.00165	15.867	15.369
507.5	0.00234	0.00125	15.693	15.205
508	0.00196	0.00080225	15.521	15.067
508.5	0.00146	0.00035841	15.339	14.939
509	0.00092743	0.00016614	15.155	14.813
509.5	0.00081019	0.00022275	15.073	14.786
510	0.00222	0.0013	15.513	15.111
510.5	0.00567	0.00529	16.665	16.247
511	0.01181	0.0137	18.722	18.085
511.5	0.02437	0.03069	22.783	22.132
512	0.04452	0.06101	29.151	27.959
512.5	0.06636	0.09983	36.38	34.165
513	0.08448	0.13528	43.185	40.832
513.5	0.09548	0.1674	50.073	47.988
514	0.09131	0.21	59.218	57.469
514.5	0.06957	0.25534	71.881	68.014
515	0.06757	0.28091	81.676	75.614
515.5	0.08005	0.30668	89.939	82.538
516	0.09626	0.34403	101.79	90.961
516.5	0.11284	0.38771	114.1	99.429
517	0.12153	0.39347	121.31	102.43
517.5	0.10811	0.3644	113.32	100.22
518	0.08932	0.32926	100.45	88.593
518.5	0.06703	0.27838	85.511	79.102
519	0.06005	0.23862	78.98	71.723
519.5	0.05806	0.21867	75.492	68.763
520	0.05289	0.19815	70.556	61.969
520.5	0.04024	0.15669	61.125	53.007
521	0.02688	0.10917	49.968	45.444
521.5	0.02581	0.07017	41.328	38.079
522	0.02684	0.04346	34.268	31.594
522.5	0.02091	0.02603	29.138	27.045
523	0.01535	0.01571	26.245	24.331
523.5	0.01219	0.01031	24.805	23.07
524	0.00995	0.00725	23.82	22.081
524.5	0.0088	0.00571	22.958	21.265
525	0.00777	0.00479	22.137	20.545
525.5	0.00709	0.00435	21.412	19.926
526	0.00642	0.00372	20.757	19.498
526.5	0.00572	0.00302	20.289	19.134
527	0.00503	0.00229	19.83	18.796
527.5	0.00437	0.00158	19.38	18.54
528	0.00388	0.00147	18.967	18.287
528.5	0.00368	0.00146	18.615	18.014
529	0.00349	0.00144	18.267	17.734
529.5	0.0033	0.00142	17.926	17.457
530	0.00318	0.0014	17.604	17.177
530.5	0.00313	0.00139	17.303	16.902
531	0.00308	0.00136	17.006	16.633
531.5	0.00303	0.00134	16.714	16.367
532	0.00302	0.00132	16.457	16.075
532.5	0.00304	0.0013	16.222	15.776
533	0.00306	0.0017	15.99	15.484
533.5	0.00308	0.00289	15.761	15.316
534	0.00463	0.00408	16.189	15.59
534.5	0.00674	0.00638	16.978	16.373
535	0.00872	0.00921	18.077	17.434
535.5	0.01007	0.01284	19.498	18.851
536	0.01366	0.0183	21.643	21.196
536.5	0.01703	0.02464	24.057	23.766
537	0.01822	0.03336	25.847	25.958
537.5	0.0226	0.04331	28.576	28.894
538	0.03501	0.07281	34.739	34.134
538.5	0.04638	0.1059	41.181	39.598
539	0.04401	0.11162	42.701	41.176
539.5	0.0371	0.10458	42.247	41.032
540	0.03965	0.1244	46.573	44.287
540.5	0.04599	0.16392	53.658	50.288
541	0.04583	0.18479	57.987	55.699
541.5	0.04353	0.18933	60.467	56.931
542	0.04299	0.18672	60.498	57.049
542.5	0.04474	0.178	59.25	55.245
543	0.05492	0.16637	56.042	50.994
543.5	0.0605	0.15101	51.339	47.025
544	0.05619	0.12067	44.92	41.871
544.5	0.0463	0.08226	37.925	36.581
545	0.03382	0.05551	32.469	31.55
545.5	0.02642	0.03774	28.513	27.47
546	0.02134	0.02628	25.228	24.258
546.5	0.01636	0.018	22.777	21.797
547	0.01189	0.01188	20.999	20.211
547.5	0.00888	0.00757	20.067	19.1
548	0.00683	0.0048	19.406	18.413
548.5	0.00538	0.00296	18.89	17.903
549	0.00418	0.00188	18.449	17.496
549.5	0.00314	0.00093165	18.058	17.212
550	0.00264	0.00016986	17.818	17.056
550.5	0.00219	-0.0001057	17.591	16.902
551	0.00175	-0.00015038	17.365	16.784
551.5	0.0016	-0.00019443	17.158	16.669
552	0.00164	-0.00015416	16.963	16.551
552.5	0.00168	-8.5946e-06	16.77	16.427
553	0.00171	0.00013454	16.582	16.286
553.5	0.00174	0.00026881	16.404	16.143
554	0.00176	0.00037539	16.227	15.999
554.5	0.00176	0.00047985	16.049	15.845
555	0.00172	0.00058223	15.865	15.693
555.5	0.00169	0.00068256	15.683	15.534
556	0.00165	0.00078087	15.503	15.364
556.5	0.00161	0.00087717	15.325	15.196
557	0.00157	0.00155	15.148	15.007
557.5	0.00204	0.00244	15.153	14.9
558	0.00318	0.00333	15.392	15.12
558.5	0.00493	0.00525	16.082	15.634
559	0.00667	0.00791	16.998	16.486
559.5	0.00852	0.01087	18.248	17.666
560	0.01141	0.01435	19.942	19.628
560.5	0.01458	0.01837	22.107	21.847
561	0.01532	0.02312	23.527	23.576
561.5	0.01753	0.02956	25.34	25.845
562	0.02555	0.04689	29.625	29.756
562.5	0.03198	0.06662	34.608	33.951
563	0.02964	0.07666	36.429	35.944
563.5	0.02602	0.07844	37.422	37.337
564	0.03041	0.10178	42.737	41.377
564.5	0.0338	0.13576	48.448	46.496
565	0.03002	0.13423	49.242	47.275
565.5	0.02527	0.11345	46.574	44.943
566	0.02564	0.10922	45.733	44.119
566.5	0.03104	0.11697	46.777	43.767
567	0.03507	0.12054	46.627	43.758
567.5	0.03542	0.10888	44.279	41.637
568	0.03334	0.08447	40.694	38.751
568.5	0.02697	0.05962	34.963	34.296
569	0.02192	0.04001	30.69	30.292
569.5	0.0185	0.02724	27.432	26.751
570	0.01531	0.01871	24.793	24.017
570.5	0.01223	0.01304	22.593	21.731
571	0.0097	0.0092	21.224	20.452
571.5	0.00815	0.00673	20.498	19.688
572	0.00697	0.00505	19.897	19.047
572.5	0.00615	0.00387	19.387	18.454
573	0.00542	0.00314	18.902	17.95
573.5	0.00472	0.0025	18.427	17.561
574	0.00419	0.00204	18.032	17.187
574.5	0.00368	0.00163	17.646	16.877
575	0.00321	0.0013	17.283	16.571
575.5	0.00296	0.00098466	17.048	16.395
576	0.00272	0.00067367	16.817	16.228
576.5	0.00249	0.00047998	16.588	16.062
577	0.00226	0.00043847	16.362	15.898
577.5	0.00203	0.00039771	16.138	15.75
578	0.00183	0.00035768	15.941	15.612
578.5	0.00168	0.00050567	15.783	15.475
579	0.00154	0.00082754	15.626	15.339
579.5	0.00139	0.00115	15.471	15.212
580	0.00125	0.00147	15.318	15.109
580.5	0.00111	0.0018	15.165	15.007
581	0.00080589	0.00212	15.033	14.905
581.5	0.00062271	0.00244	14.987	14.876
582	0.00157	0.00277	15.314	15.133
582.5	0.00407	0.00614	16.191	15.935
583	0.00823	0.01136	17.707	17.387
583.5	0.01606	0.02064	20.466	20.149
584	0.02771	0.03703	24.388	23.938
584.5	0.0416	0.05929	29.292	28.456
585	0.05447	0.08489	34.522	33.058
585.5	0.06657	0.11465	40.002	38.414
586	0.07822	0.15075	45.733	44.895
586.5	0.08183	0.17116	49.677	49.605
587	0.07068	0.15965	49.914	49.11
587.5	0.05402	0.14068	48.11	47.113
588	0.05008	0.14357	50.046	48.1
588.5	0.05777	0.17593	57.068	54.552
589	0.07066	0.23553	67.412	63.187
589.5	0.08501	0.29195	79.788	70.366
590	0.09088	0.32061	87.126	72.67
590.5	0.09111	0.30901	85.25	75.038
591	0.0872	0.25933	74.383	65.926
591.5	0.0763	0.19046	61.796	55.817
592	0.06545	0.14352	51.987	47.217
592.5	0.05576	0.11044	44.02	41.172
593	0.04259	0.07382	36.07	34.74
593.5	0.0287	0.04178	29.7	28.498
594	0.0189	0.02278	25.592	24.26
594.5	0.01348	0.0141	23.312	21.963
595	0.01092	0.00963	21.892	20.704
595.5	0.0093	0.00713	21.056	19.843
596	0.0082	0.00569	20.321	19.133
596.5	0.00761	0.0051	19.621	18.471
597	0.00705	0.00475	18.942	17.852
597.5	0.00667	0.00452	18.314	17.286
598	0.00632	0.00427	17.705	16.77
598.5	0.00597	0.00398	17.19	16.331
599	0.00562	0.00371	16.719	15.902
599.5	0.00529	0.00345	16.258	15.49
600	0.00498	0.0032	15.809	15.151
600.5	0.00239	-0.00044188	16.895	16.086
601	0.00197	-0.00042355	16.726	16.079
601.5	0.00156	-0.00040536	16.559	16.085
602	0.00115	-0.00038731	16.394	16.014
602.5	0.00181	-0.00030574	16.144	15.936
603	0.00255	0.00018126	15.888	15.778
603.5	0.00311	0.00065179	15.62	15.519
604	0.0034	0.00111	15.351	15.231
604.5	0.00315	0.00154	15.08	14.927
605	0.00286	0.00176	14.828	14.647
605.5	0.00264	0.00196	14.618	14.409
606	0.00417	0.00316	14.996	14.643
606.5	0.01027	0.00993	16.654	15.966
607	0.02405	0.0279	20.644	19.502
607.5	0.04838	0.06349	27.642	26.103
608	0.07946	0.11211	36.518	33.677
608.5	0.11585	0.16738	46.512	43.361
609	0.15201	0.2259	56.178	53.851
609.5	0.18846	0.28445	67.293	64.613
610	0.21808	0.34322	78.943	74.885
610.5	0.23644	0.38439	89.011	82.551
611	0.23208	0.39316	93.184	85.43
611.5	0.20757	0.38791	91.763	85.401
612	0.18489	0.368	88.301	82.79
612.5	0.16381	0.33723	82.759	79.757
613	0.14438	0.30259	76.907	73.303
613.5	0.12836	0.27031	71.937	67.856
614	0.11579	0.24165	67.052	64.488
614.5	0.1087	0.21778	63.525	60.447
615	0.10411	0.1955	60.317	55.625
615.5	0.09167	0.16867	54.452	49.626
616	0.07737	0.13349	47.668	43.934
616.5	0.06256	0.1016	40.567	38.687
617	0.04783	0.07042	34.017	32.895
617.5	0.03272	0.04307	28.591	27.338
618	0.02145	0.0247	24.454	23.333
618.5	0.01391	0.0139	21.972	20.73
619	0.01021	0.00847	20.475	19.447
619.5	0.00879	0.00626	19.79	18.61
620	0.0076	0.00491	19.153	17.998
620.5	0.00654	0.00377	18.601	17.451
621	0.00552	0.00277	18.08	16.978
621.5	0.0047	0.00193	17.611	16.652
622	0.00407	0.00146	17.194	16.33
622.5	0.00348	0.00099896	16.799	16.103
623	0.00304	0.00138	16.474	15.904
623.5	0.00291	0.00334	16.146	15.679
624	0.0067	0.0051	15.647	15.236
624.5	0.00981	0.00597	14.888	14.527
625	0.00907	0.00605	14.207	13.841
625.5	0.00678	0.00568	13.72	13.226
626	0.00512	0.00446	13.31	12.722
626.5	0.0043	0.00333	12.942	12.302
627	0.00365	0.0025	12.601	11.941
627.5	0.00315	0.0017	12.288	11.655
628	0.00278	0.00133	12.032	11.386
628.5	0.00246	0.0009824	11.801	11.195
629	0.00214	0.0008324	11.574	11.011
629.5	0.00194	0.00087205	11.387	10.901
630	0.00274	0.00232	11.532	11.068
630.5	0.00749	0.00698	12.805	12.263
631	0.02079	0.02255	16.436	15.409
631.5	0.0454	0.0569	23.085	21.703
632	0.07683	0.10434	32.043	29.524
632.5	0.11127	0.15861	41.388	39.381
633	0.14945	0.219	52.516	51.333
633.5	0.1883	0.28212	66.594	63.821
634	0.21247	0.34346	79.752	75.435
634.5	0.22212	0.39503	91.221	84.889
635	0.21736	0.42729	99.878	91.085
635.5	0.19208	0.42353	101.63	91.235
636	0.15736	0.39694	99.164	90.077
636.5	0.12145	0.38821	95.354	87.443
637	0.1001	0.39103	98.383	89.293
637.5	0.10525	0.38768	103.89	92.831
638	0.10316	0.36872	101.1	90.337
638.5	0.09312	0.33489	94.757	85.344
639	0.079	0.28489	87.005	78.789
639.5	0.06357	0.24002	77.581	70.701
640	0.05068	0.19988	69.035	61.895
640.5	0.04639	0.15102	55.157	50.489
641	0.04322	0.10216	43.49	41.304
641.5	0.03852	0.06242	34.554	33.238
642	0.03072	0.03954	28.206	26.787
642.5	0.02316	0.02645	24.208	22.968
643	0.01841	0.01868	21.879	20.25
643.5	0.01554	0.01389	20.464	19.1
644	0.01344	0.01079	19.436	17.984
644.5	0.01175	0.0089	18.465	16.954
645	0.01036	0.00736	17.604	16.109
645.5	0.00935	0.00622	16.887	15.383
646	0.0084	0.00533	16.195	14.758
646.5	0.0075	0.00457	15.528	14.217
647	0.00678	0.00411	14.985	13.783
647.5	0.00612	0.00366	14.481	13.372
648	0.0055	0.00323	13.993	13.009
648.5	0.00496	0.00287	13.561	12.665
649	0.00462	0.00254	13.277	12.391
649.5	0.0043	0.00222	12.999	12.145
650	0.00398	0.00196	12.725	11.904
650.5	0.00368	0.00174	12.457	11.666
651	0.00338	0.00153	12.193	11.46
651.5	0.00309	0.00132	11.934	11.275
652	0.0028	0.00113	11.681	11.093
652.5	0.00241	0.00093149	11.445	10.914
653	0.00226	0.00074311	11.295	10.745
653.5	0.00265	0.00102	11.328	10.67
654	0.00345	0.00224	11.482	10.99
654.5	0.00927	0.00915	13.08	12.425
655	0.02717	0.03224	18.096	16.836
655.5	0.06177	0.0811	27.783	25.656
656	0.10669	0.15146	39.412	37.138
656.5	0.1579	0.22563	53.261	51.262
657	0.20759	0.30572	70.534	66.301
657.5	0.22119	0.38018	88.216	81.523
658	0.20738	0.45348	108.1	96.017
658.5	0.14242	0.51919	130.22	109.37
659	0.17164	0.56817	145.3	119.89
659.5	0.1982	0.61045	157.2	127.74
660	0.2161	0.64325	166.57	133.06
660.5	0.21658	0.6369	168.41	135.95
661	0.21322	0.63051	168.59	136.05
661.5	0.20448	0.61807	165.75	133.34
662	0.18372	0.57084	155.89	128.11
662.5	0.16454	0.52624	146.52	120.56
663	0.13635	0.45898	129.45	111.14
663.5	0.10939	0.38757	112.07	99.555
664	0.08579	0.31519	97.891	86.222
664.5	0.06244	0.22492	79.738	70.905
665	0.04353	0.15419	61.895	54.378
665.5	0.05025	0.09772	44.385	42.068
666	0.0424	0.05629	33.873	31.991
666.5	0.03143	0.03417	27.903	25.929
667	0.02313	0.02231	25.012	22.523
667.5	0.0188	0.01581	23.204	21.208
668	0.01589	0.01151	21.894	19.915
668.5	0.01303	0.00814	20.818	18.769
669	0.01016	0.00535	19.844	17.923
669.5	0.00798	0.00312	19.218	17.341
670	0.00595	0.00157	18.656	16.972
670.5	0.0043	0.00033545	18.198	16.756
671	0.00321	-0.00043363	17.901	16.615
671.5	0.00214	-0.00107	17.608	16.53
672	0.00169	-0.00127	17.414	16.474
672.5	0.00133	-0.00133	17.236	16.443
673	0.00114	-0.00115	17.068	16.424
673.5	0.00121	-0.00095897	16.915	16.405
674	0.00129	-0.00077316	16.763	16.365
674.5	0.00186	0.00017148	16.551	16.253
675	0.00279	0.00119	16.296	16.074
675.5	0.00379	0.00217	15.999	15.748
676	0.00447	0.00285	15.653	15.391
676.5	0.00506	0.00312	15.268	14.959
677	0.00502	0.00337	15.013	14.574
677.5	0.00492	0.00361	14.779	14.288
678	0.00539	0.00413	14.75	14.25
678.5	0.00982	0.00926	15.899	15.175
679	0.02074	0.02307	19.006	17.763
679.5	0.03995	0.05027	24.392	23.146
680	0.06509	0.0889	31.646	29.479
680.5	0.09471	0.13647	39.422	36.625
681	0.1301	0.18929	48.554	46.15
681.5	0.16849	0.24674	58.595	56.409
682	0.20408	0.3023	68.834	65.886
682.5	0.23077	0.34443	78.65	74.066
683	0.24731	0.38364	87.107	81.095
683.5	0.24932	0.40921	93.071	86.496
684	0.24115	0.41927	96.7	89.142
684.5	0.22927	0.4192	98.453	90.007
685	0.21283	0.41081	98.085	89.936
685.5	0.19615	0.39546	95.948	88.948
686	0.17989	0.37411	92.126	86.41
686.5	0.16283	0.34268	86.593	81.591
687	0.14208	0.30048	79.418	74.308
687.5	0.1213	0.25332	70.569	65.473
688	0.09871	0.20343	60.803	55.553
688.5	0.07617	0.15004	50.702	46.74
689	0.05547	0.09608	40.692	38.798
689.5	0.03607	0.05339	32.34	31.218
690	0.02431	0.0297	26.808	25.565
690.5	0.01715	0.01785	23.837	22.43
691	0.01264	0.01135	22.088	20.865
691.5	0.00998	0.00757	21.213	19.938
692	0.00853	0.00582	20.453	19.16
692.5	0.00756	0.00494	19.722	18.462
693	0.00686	0.00435	19.026	17.841
693.5	0.00641	0.00388	18.436	17.351
694	0.00598	0.00357	17.861	16.881
694.5	0.00561	0.00343	17.332	16.441
695	0.00529	0.00329	16.841	16.012
695.5	0.00498	0.00291	16.361	15.694
696	0.00446	0.00225	16.114	15.386
696.5	0.00396	0.0016	15.874	15.187
697	0.00346	0.00109	15.636	14.993
697.5	0.00297	0.0007117	15.402	14.839
698	0.00249	0.00033604	15.17	14.687
698.5	0.00232	0.00014949	14.975	14.545
699	0.00219	0.00011229	14.788	14.399
699.5	0.00206	7.5844e-05	14.602	14.238
700	0.00194	4.0141e-05	14.419	14.078
700.5	0.0018	5.1715e-06	14.237	13.92
701	0.00159	-2.9074e-05	14.059	13.8
701.5	0.00154	0.00040116	13.962	13.699
702	0.00233	0.00135	14.283	13.97
702.5	0.00436	0.0037	15.146	14.765
703	0.00733	0.00784	16.478	15.991
703.5	0.01211	0.01488	18.526	17.876
704	0.02291	0.0293	22.25	21.707
704.5	0.03799	0.05197	27.254	26.468
705	0.0548	0.08018	32.875	31.342
705.5	0.06866	0.10801	38.168	36.272
706	0.07728	0.1299	42.573	40.665
706.5	0.08199	0.14656	46.095	44.432
707	0.08659	0.16276	49.32	47.828
707.5	0.09315	0.18081	52.244	51.089
708	0.10147	0.19701	55.039	54.102
708.5	0.10739	0.21029	56.901	56.461
709	0.10323	0.20158	55.141	53.36
709.5	0.09923	0.18494	53.427	50.405
710	0.08607	0.15689	48.75	46.458
710.5	0.07339	0.12592	44.061	41.593
711	0.06162	0.10164	39.271	37.763
711.5	0.05142	0.0809	34.905	34.096
712	0.04231	0.06277	31.21	30.744
712.5	0.03394	0.04732	28.422	27.678
713	0.02655	0.03458	25.692	24.879
713.5	0.01999	0.02398	23.144	22.495
714	0.01399	0.01538	21.085	20.401
714.5	0.00912	0.00885	19.408	18.817
715	0.00596	0.00473	18.39	17.836
715.5	0.0044	0.00254	17.961	17.38
716	0.0037	0.00173	17.652	17.032
716.5	0.00334	0.0014	17.325	16.697
717	0.00326	0.00143	16.97	16.382
717.5	0.00325	0.00143	16.627	16.094
718	0.00298	0.00142	16.366	15.875
718.5	0.00263	0.00143	16.137	15.684
719	0.00231	0.00145	15.91	15.51
719.5	0.00243	0.00146	15.663	15.345
720	0.00254	0.00148	15.418	15.117
720.5	0.00265	0.00149	15.175	14.878
721	0.00275	0.00151	14.932	14.636
721.5	0.00284	0.00154	14.692	14.395
722	0.00284	0.00157	14.458	14.157
722.5	0.00281	0.0016	14.227	13.92
723	0.00277	0.00163	14	13.686
723.5	0.00273	0.00162	13.776	13.463
724	0.00269	0.0016	13.556	13.249
724.5	0.00265	0.00159	13.344	13.037
725	0.0026	0.00157	13.149	12.95
725.5	0.00245	0.00155	12.934	12.876
726	0.00265	0.00177	12.813	12.802
726.5	0.00753	0.00719	13.911	13.548
727	0.02424	0.02797	18.009	16.863
727.5	0.05363	0.06973	25.393	23.825
728	0.08655	0.11862	34.073	31.202
728.5	0.12071	0.16985	42.592	40.335
729	0.16455	0.23589	54.885	53.072
729.5	0.21435	0.3125	71.166	67.706
730	0.25248	0.38779	88.294	81.716
730.5	0.2698	0.45714	104.37	93.914
731	0.27224	0.51838	118.7	104.46
731.5	0.26545	0.56945	132.22	113.53
732	0.24766	0.58747	143.18	120.38
732.5	0.22362	0.60594	150.19	121.68
733	0.19747	0.59502	151.7	122.3
733.5	0.1789	0.56494	147.51	119.98
734	0.16227	0.53009	138.57	113.99
734.5	0.14446	0.4679	125.91	106.14
735	0.11769	0.41114	111.51	96.607
735.5	0.08956	0.34174	96.526	85.428
736	0.06754	0.26381	81.918	71.766
736.5	0.06924	0.18856	62.968	56.681
737	0.0624	0.12055	47.107	44.034
737.5	0.04905	0.06971	35.201	33.759
738	0.03417	0.04082	28.464	26.358
738.5	0.02458	0.02564	24.585	22.73
739	0.01873	0.01677	22.472	20.734
739.5	0.01466	0.01099	21.053	19.324
740	0.01176	0.00783	20.126	18.273
740.5	0.00988	0.00588	19.274	17.48
741	0.00831	0.00461	18.504	16.843
741.5	0.00708	0.00361	17.819	16.309
742	0.00608	0.0028	17.303	15.874
742.5	0.00526	0.00218	16.908	15.592
743	0.00446	0.00157	16.521	15.315
743.5	0.00369	0.00097908	16.142	15.148
744	0.00305	0.00040823	15.917	14.999
744.5	0.00245	-0.00015668	15.729	14.895
745	0.00185	-0.00027011	15.543	14.833
745.5	0.00128	-0.0001847	15.36	14.775
746	0.0013	-0.00010067	15.204	14.738
746.5	0.00131	-1.7998e-05	15.048	14.685
747	0.0017	6.3327e-05	14.854	14.587
747.5	0.00214	0.00026784	14.655	14.441
748	0.0023	0.00089559	14.449	14.267
748.5	0.00235	0.00152	14.241	14.067
749	0.0024	0.00213	14.054	13.836
749.5	0.00245	0.00273	13.875	13.667
750	0.00357	0.00333	14.037	13.773
750.5	0.00614	0.00623	14.704	14.268
751	0.01035	0.01168	15.966	15.408
751.5	0.02149	0.02633	19.21	18.316
752	0.04562	0.06021	25.646	24.37
752.5	0.07585	0.10518	33.878	31.18
753	0.09367	0.1363	39.08	36.516
753.5	0.10966	0.15764	44.153	41.488
754	0.13143	0.1929	51	48.801
754.5	0.15586	0.24053	59.564	58.333
755	0.16988	0.28196	69.458	66.904
755.5	0.16603	0.30559	76.525	72.996
756	0.15565	0.32556	81.129	76.641
756.5	0.14566	0.33721	84.515	79.148
757	0.14514	0.34625	86.797	81.73
757.5	0.15354	0.35328	88.094	82.724
758	0.14896	0.32283	84.389	79.406
758.5	0.14011	0.28512	78.797	73.76
759	0.12687	0.25061	71.706	67.144
759.5	0.10881	0.21632	63.316	58.56
760	0.08926	0.16809	54.058	49.675
760.5	0.06856	0.11796	44.843	41.7
761	0.04792	0.07288	35.556	34.486
761.5	0.03255	0.04357	29.47	28.288
762	0.02332	0.02644	25.072	23.954
762.5	0.01718	0.01757	22.475	21.127
763	0.01386	0.01258	20.771	19.607
763.5	0.01175	0.00965	19.695	18.475
764	0.01021	0.00764	18.867	17.69
764.5	0.00896	0.0063	18.113	16.912
765	0.00794	0.00532	17.416	16.226
765.5	0.00703	0.00453	16.768	15.676
766	0.00626	0.0039	16.188	15.165
766.5	0.00557	0.00338	15.67	14.719
767	0.00503	0.00296	15.294	14.349
767.5	0.0045	0.00256	14.926	14.138
768	0.00399	0.00217	14.565	13.93
768.5	0.00348	0.00162	14.226	13.725
769	0.00275	0.00090407	14.15	13.57
769.5	0.00202	0.00018754	14.074	13.532
770	0.00129	-0.00053149	13.998	13.494
770.5	0.00054579	-0.00079865	13.922	13.632
771	0.00044668	-0.00063346	13.847	13.551
771.5	0.00097322	-0.00047014	13.746	13.475
772	0.00142	-0.00030869	13.625	13.43
772.5	0.00173	0.00044341	13.488	13.345
773	0.00201	0.00178	13.338	13.226
773.5	0.00235	0.00311	13.192	13.103
774	0.00339	0.00443	13.181	13.005
774.5	0.00846	0.01005	14.317	13.845
775	0.02338	0.02794	18.289	17.126
775.5	0.05299	0.06892	26.082	24.37
776	0.09297	0.12944	36.611	33.312
776.5	0.13918	0.19649	47.88	45.622
777	0.18617	0.26885	61.863	59.51
777.5	0.23286	0.34514	79.727	73.951
778	0.24363	0.4166	95.77	87.524
778.5	0.23855	0.4798	111.76	99.439
779	0.21861	0.52966	127.49	109.22
779.5	0.18752	0.56583	140.52	117.02
780	0.1815	0.59378	150.21	122.51
780.5	0.19223	0.60245	155.25	125.83
781	0.20018	0.59937	153.42	125.83
781.5	0.18741	0.57347	147.68	123
782	0.17529	0.54201	142.13	117.82
782.5	0.14799	0.48969	127.5	110.42
783	0.12269	0.42592	113.31	100.61
783.5	0.09958	0.35124	98.073	88.576
784	0.07966	0.27347	80.62	74.925
784.5	0.06431	0.19816	65.867	59.808
785	0.05442	0.12958	48.456	46.055
785.5	0.04665	0.07374	35.811	34.745
786	0.0338	0.04282	28.214	26.689
786.5	0.02498	0.02765	24.392	22.91
787	0.01949	0.01862	22.288	20.557
787.5	0.01545	0.01325	20.771	19.321
788	0.01238	0.00977	19.691	18.115
788.5	0.01062	0.00763	18.782	17.208
789	0.00899	0.00612	17.918	16.45
789.5	0.00784	0.00493	17.207	15.788
790	0.00677	0.00404	16.536	15.334
790.5	0.00608	0.00349	16.09	14.896
791	0.00542	0.00296	15.654	14.529
791.5	0.00478	0.00241	15.228	14.193
792	0.00418	0.00186	14.825	13.931
792.5	0.00377	0.00138	14.541	13.743
793	0.00337	0.00121	14.262	13.558
793.5	0.00298	0.00105	13.988	13.375
794	0.00261	0.00088816	13.727	13.194
794.5	0.00234	0.00073017	13.531	13.061
795	0.00207	0.00057544	13.336	12.931
795.5	0.0018	0.00052638	13.144	12.802
796	0.00156	0.00047912	12.958	12.674
796.5	0.0014	0.00043266	12.791	12.544
797	0.00123	0.00038698	12.626	12.438
797.5	0.00134	0.00034208	12.537	12.443
798	0.00224	0.0011	12.705	12.482
798.5	0.00452	0.00374	13.322	13.022
799	0.00883	0.00934	14.544	14.162
799.5	0.01618	0.01882	16.674	16.188
800	0.02631	0.03243	19.622	19.173
800.5	0.03616	0.04726	22.769	22.235
801	0.04386	0.06041	25.665	25.14
801.5	0.05484	0.07758	29.452	28.54
802	0.07407	0.1065	35.23	33.434
802.5	0.09987	0.15128	42.828	41.062
803	0.12579	0.19687	51.227	49.984
803.5	0.14619	0.23816	59.845	58.222
804	0.15186	0.26788	66.184	64.604
804.5	0.15504	0.29293	72.244	69.534
805	0.15516	0.30964	77.396	73.817
805.5	0.14471	0.31033	77.691	76.813
806	0.13389	0.31098	77.988	77.183
806.5	0.12158	0.29383	76.908	74.66
807	0.10581	0.25532	70.782	69.008
807.5	0.09181	0.22009	65.075	62.07
808	0.07476	0.17964	55.765	52.731
808.5	0.06083	0.13103	47.193	43.898
809	0.04721	0.08239	37.351	36.325
809.5	0.03276	0.04774	29.348	28.785
810	0.02298	0.02881	24.433	23.734
810.5	0.01746	0.01972	21.961	20.957
811	0.01414	0.01417	20.286	19.444
811.5	0.01171	0.01006	19.306	18.26
812	0.00965	0.00751	18.483	17.381
812.5	0.00791	0.00562	17.761	16.619
813	0.00715	0.0047	17.141	16.042
813.5	0.0065	0.00425	16.545	15.511
814	0.00595	0.00404	15.989	15.027
814.5	0.00557	0.00388	15.488	14.585
815	0.00519	0.00338	15.001	14.223
815.5	0.00467	0.00283	14.713	13.993
816	0.00411	0.0023	14.482	13.766
816.5	0.00355	0.00166	14.254	13.557
817	0.22792	0.23028	43.288	43.519
817.5	0.05655	0.07764	27.344	26.167
818	0.04143	0.04832	24.473	22.345
818.5	0.03245	0.03303	21.795	18.999
819	0.02608	0.02397	19.46	16.708
819.5	0.02138	0.018	17.502	15.225
820	0.01768	0.01394	15.908	13.87
820.5	0.01469	0.01084	14.63	12.731
821	0.01238	0.00847	13.671	11.881
821.5	0.01039	0.00677	12.817	11.199
822	0.00918	0.00565	12.176	10.635
822.5	0.00827	0.006	11.622	10.409
823	0.01083	0.00832	12.059	10.661
823.5	0.01925	0.01813	14.317	12.589
824	0.03834	0.04333	19.298	17.377
824.5	0.07138	0.08734	28.019	25.327
825	0.11642	0.1475	38.975	35.844
825.5	0.16504	0.21356	50.702	49.196
826	0.2114	0.28373	65.831	62.885
826.5	0.25932	0.36002	81.887	76.847
827	0.30734	0.43347	97.683	89.56
827.5	0.34832	0.49063	111.22	99.324
828	0.36969	0.53055	121.1	106.31
828.5	0.37017	0.55805	126.59	111.17
829	0.3651	0.56875	129.7	113.62
829.5	0.34794	0.56241	128.73	113.57
830	0.32399	0.53919	125.09	110.8
830.5	0.29517	0.50285	118.13	106.06
831	0.26344	0.45574	108.5	99.321
831.5	0.22826	0.39252	94.6	89.223
832	0.1953	0.32812	81.841	78.409
832.5	0.15896	0.25573	68.56	65.032
833	0.12304	0.18329	54.694	50.452
833.5	0.08245	0.11507	40.93	39.152
834	0.04686	0.06397	29.85	28.955
834.5	0.03037	0.03641	23.908	22.473
835	0.02259	0.02414	20.892	19.265
835.5	0.01763	0.01634	19.043	17.506
836	0.01375	0.01143	17.746	16.33
836.5	0.01099	0.00821	16.829	15.367
837	0.00919	0.00612	16.092	14.584
837.5	0.00778	0.00479	15.424	13.973
838	0.00649	0.00381	14.857	13.573
838.5	0.00529	0.00285	14.354	13.21
839	0.00436	0.00186	14.012	12.996
839.5	0.0036	0.001	13.778	12.814
840	0.00286	0.00049072	13.547	12.713
840.5	0.00212	0.00026502	13.319	12.622
841	0.00167	0.00048965	13.14	12.55
841.5	0.00148	0.00062628	13.006	12.486
842	0.00129	0.00061016	12.873	12.428
842.5	0.00111	0.00059756	12.741	12.37
843	0.001	0.00059973	12.623	12.311
843.5	0.00098759	0.00063959	12.522	12.247
844	0.00097305	0.00065221	12.421	12.175
844.5	0.00095869	0.00064386	12.321	12.097
845	0.00111	0.00063559	12.272	12.02
845.5	0.00132	0.00064093	12.24	11.945
846	0.00152	0.00073968	12.207	11.884
846.5	0.00184	0.00167	12.214	11.995
847	0.00373	0.00366	12.778	12.431
847.5	0.00704	0.0075	13.919	13.502
848	0.01193	0.01353	15.747	15.146
848.5	0.01779	0.02161	17.737	17.403
849	0.02333	0.03025	19.706	19.583
849.5	0.0293	0.04049	21.98	22.05
850	0.04181	0.05978	25.909	25.849
850.5	0.06709	0.09323	32.899	31.479
851	0.09478	0.12923	40.292	37.801
851.5	0.10511	0.14715	43.656	41.656
852	0.09975	0.14651	43.141	42.212
852.5	0.09662	0.14299	43.219	42.078
853	0.09089	0.13763	43	41.682
853.5	0.08213	0.12446	42.141	40.069
854	0.07053	0.10953	40.645	38.589
854.5	0.06203	0.10151	39.657	37.961
855	0.05426	0.09514	38.734	37.499
855.5	0.04097	0.06755	34.777	33.213
856	0.02584	0.04371	29.288	29.246
856.5	0.01665	0.02795	25.569	25.907
857	0.01332	0.02069	23.656	23.797
857.5	0.01295	0.01768	22.696	22.499
858	0.01295	0.01617	21.786	21.388
858.5	0.01121	0.0132	20.6	20.097
859	0.00848	0.00892	19.347	18.791
859.5	0.00667	0.0057	18.594	17.912
860	0.00521	0.00408	17.991	17.369
860.5	0.00461	0.00363	17.597	16.996
861	0.00411	0.00334	17.216	16.623
861.5	0.00379	0.00313	16.852	16.268
862	0.00348	0.00285	16.526	15.98
862.5	0.00319	0.00254	16.222	15.722
863	0.0029	0.00224	15.922	15.49
863.5	0.00262	0.00194	15.67	15.287
864	0.00234	0.00166	15.553	15.097
864.5	0.00206	0.0014	15.436	14.946
865	0.00178	0.00115	15.321	14.796
865.5	0.0015	0.00078379	15.206	14.735
866	0.00123	0.00041354	15.092	14.675
866.5	0.00096142	0.00010164	14.979	14.643
867	0.00074531	-0.00013322	14.885	14.663
867.5	0.00060523	-0.00034911	14.819	14.78
868	0.0004659	-0.00025114	14.754	14.788
868.5	0.00032732	0.00043676	14.688	14.68
869	0.00089411	0.00146	14.608	14.617
869.5	0.00143	0.00198	14.509	14.532
870	0.00152	0.00186	14.408	14.408
870.5	0.00168	0.00165	14.457	14.36
871	0.00378	0.00413	15.156	14.948
871.5	0.01226	0.01459	17.624	17.181
872	0.0279	0.03513	22.027	21.357
872.5	0.04576	0.06099	27.254	26.23
873	0.06962	0.09484	33.787	31.829
873.5	0.10365	0.14246	42.291	39.873
874	0.12803	0.17959	48.865	47.095
874.5	0.12023	0.17473	48.03	47.21
875	0.09996	0.1518	43.893	43.507
875.5	0.09804	0.14291	43.851	41.987
876	0.10561	0.15205	46.254	43.712
876.5	0.10602	0.15773	47.439	45.11
877	0.09114	0.1378	44.849	42.051
877.5	0.07654	0.11665	41.719	39.29
878	0.06203	0.09712	37.55	36.315
878.5	0.05266	0.07948	34.032	33.231
879	0.04604	0.06629	31.009	30.587
879.5	0.04043	0.05581	28.786	28.219
880	0.03463	0.04648	26.584	25.847
880.5	0.02984	0.03856	24.226	23.499
881	0.02519	0.03092	22.245	21.312
881.5	0.01959	0.02322	20.377	19.604
882	0.01395	0.0157	18.836	18.08
882.5	0.0092	0.00931	17.517	16.919
883	0.00562	0.00499	16.567	15.863
883.5	0.00412	0.0032	15.931	15.277
884	0.00409	0.0032	15.522	14.898
884.5	0.00432	0.00358	15.135	14.557
885	0.00433	0.00376	14.781	14.227
885.5	0.00402	0.00358	14.463	13.914
886	0.00373	0.00289	14.152	13.649
886.5	0.00287	0.00228	13.988	13.418
887	0.00202	0.00188	13.827	13.221
887.5	0.00105	0.00169	13.703	13.049
888	0.00239	0.0015	13.547	12.878
888.5	0.01035	0.01177	12.868	12.347
889	0.0148	0.01873	11.698	11.242
889.5	0.01246	0.01366	10.79	10.269
890	0.00846	0.00749	10.195	9.6865
890.5	0.00616	0.00467	9.7373	9.0267
891	0.00513	0.00351	9.2902	8.4994
891.5	0.00435	0.00291	8.889	8.1116
892	0.00373	0.00237	8.5813	7.8059
892.5	0.00313	0.0019	8.2829	7.6132
893	0.00265	0.00146	8.0438	7.4514
893.5	0.00221	0.00118	7.8279	7.3251
894	0.00183	0.00096422	7.6269	7.2119
894.5	0.00165	0.00102	7.4868	7.1435
895	0.00328	0.0028	7.9673	7.5599
895.5	0.00827	0.00847	9.5251	8.9657
896	0.02297	0.02643	13.565	12.633
896.5	0.05163	0.06511	21.103	19.575
897	0.09519	0.12268	31.844	28.829
897.5	0.14409	0.19142	43.092	41.681
898	0.19425	0.25967	55.747	55.056
898.5	0.23728	0.31834	68.115	66.376
899	0.2734	0.36901	78.607	75.664
899.5	0.30486	0.41919	88.086	84.492
900	0.30413	0.43777	90.016	88.483
900.5	0.2779	0.38824	84.785	81.984
901	0.24127	0.33875	75.991	74.54
901.5	0.24712	0.34481	77.46	75.339
902	0.26968	0.36989	84.089	79.547
902.5	0.26262	0.36732	82.983	79.647
903	0.22931	0.32148	74.086	72.552
903.5	0.19379	0.27449	66.145	64.604
904	0.16241	0.22853	58.661	56.215
904.5	0.12519	0.18137	49.377	47.211
905	0.09218	0.1304	40.461	39.061
905.5	0.0573	0.08211	29.831	30.399
906	0.03309	0.04616	22.54	22.459
906.5	0.02167	0.02672	18.356	17.825
907	0.01748	0.01916	16.447	15.376
907.5	0.01461	0.01462	15.136	14.265
908	0.01201	0.01061	14.135	13.131
908.5	0.01005	0.00793	13.37	12.275
909	0.00839	0.00633	12.671	11.631
909.5	0.0071	0.00515	12.075	11.061
910	0.00594	0.0042	11.519	10.595
910.5	0.00515	0.00343	11.167	10.243
911	0.00441	0.0028	10.845	9.9952
911.5	0.00371	0.00219	10.53	9.7526
912	0.00304	0.00167	10.23	9.5565
912.5	0.00262	0.0013	10.043	9.4279
913	0.00221	0.00092531	9.8589	9.3008
913.5	0.0018	0.00067568	9.6777	9.1853
914	0.00149	0.00072369	9.508	9.0969
914.5	0.00146	0.00077077	9.3718	9.0091
915	0.00144	0.0008351	9.2374	8.9207
915.5	0.00142	0.00098501	9.1046	8.826
916	0.00143	0.00113	8.9792	8.7323
916.5	0.0015	0.00128	8.8646	8.6351
917	0.00158	0.00142	8.7512	8.5383
917.5	0.00164	0.00148	8.6391	8.4144
918	0.00162	0.00151	8.4762	8.2767
918.5	0.00174	0.00153	8.3395	8.141
919	0.00394	0.00426	8.8774	8.6668
919.5	0.0124	0.01328	11.329	10.685
920	0.0289	0.03454	16.07	15.061
920.5	0.04825	0.06165	21.84	20.664
921	0.07156	0.09394	28.345	26.606
921.5	0.10586	0.14132	36.697	35.146
922	0.15046	0.20399	47.528	47.225
922.5	0.19392	0.26837	59.251	59.4
923	0.23607	0.32251	71.8	69.422
923.5	0.26024	0.36069	79.673	76.501
924	0.28354	0.39089	87.131	81.981
924.5	0.29917	0.42162	92.327	87.317
925	0.2873	0.43674	89.793	90.224
925.5	0.27575	0.41706	87.318	87.871
926	0.25269	0.3655	81.225	80.134
926.5	0.21324	0.30906	70.501	70.79
927	0.17643	0.25424	61.94	60.876
927.5	0.14077	0.2026	53.031	50.913
928	0.10954	0.15681	44.858	42.996
928.5	0.08094	0.11566	37.092	36.548
929	0.05759	0.08031	30.31	30.272
929.5	0.03745	0.05116	24.696	24.29
930	0.02358	0.03031	20.183	19.694
930.5	0.01554	0.01851	17.664	16.983
931	0.01213	0.0131	16.069	15.45
931.5	0.01041	0.00987	15.137	14.459
932	0.00874	0.00721	14.418	13.639
932.5	0.00705	0.00526	13.834	13.031
933	0.00582	0.00398	13.388	12.569
933.5	0.00469	0.00304	12.972	12.193
934	0.00376	0.00246	12.61	11.901
934.5	0.00312	0.00201	12.326	11.639
935	0.0025	0.00141	12.049	11.484
935.5	0.00265	0.0008898	11.769	11.341
936	0.00288	0.0015	11.493	11.209
936.5	0.00368	0.00532	11.136	10.979
937	0.00518	0.00855	10.662	10.567
937.5	0.00598	0.00733	10.23	10.124
938	0.00514	0.00487	9.8855	9.6577
938.5	0.00437	0.0034	9.5619	9.2296
939	0.00368	0.00313	9.2618	8.8686
939.5	0.00325	0.00293	9.0286	8.5822
940	0.00284	0.00227	8.8006	8.3712
940.5	0.00243	0.00166	8.5889	8.2002
941	0.00203	0.00115	8.44	8.0484
941.5	0.00163	0.0007027	8.2935	7.9248
942	0.00127	0.0003758	8.1584	7.8181
942.5	0.00108	0.00058345	8.0684	7.7791
943	0.00249	0.00193	8.479	8.0768
943.5	0.00672	0.00623	9.8184	9.2072
944	0.01617	0.01787	12.574	11.802
944.5	0.03224	0.04001	16.876	16.113
945	0.05372	0.06992	22.648	21.453
945.5	0.07539	0.10362	28.206	27.103
946	0.09337	0.12997	32.741	31.629
946.5	0.09861	0.13608	34.605	33.331
947	0.09896	0.13627	35.326	34.05
947.5	0.11065	0.15033	38.248	36.499
948	0.13886	0.18766	44.665	43.296
948.5	0.17655	0.23559	53.291	52.304
949	0.1998	0.27117	59.144	59.349
949.5	0.1954	0.27245	59.229	60.418
950	0.18119	0.24955	57.079	56.89
950.5	0.16678	0.2304	54.593	53.585
951	0.15335	0.21754	52.148	51.465
951.5	0.13195	0.18984	47.622	46.974
952	0.1044	0.15039	41.198	40.496
952.5	0.07967	0.11411	34.795	34.654
953	0.05652	0.08459	27.877	29.042
953.5	0.03865	0.05665	22.593	23.142
954	0.02413	0.03392	17.975	17.924
954.5	0.01609	0.02007	15.178	14.867
955	0.01258	0.01481	13.594	13.194
955.5	0.01093	0.01178	12.655	12.157
956	0.00963	0.00942	11.92	11.249
956.5	0.00845	0.00756	11.257	10.551
957	0.00751	0.00617	10.728	9.9672
957.5	0.00664	0.0051	10.221	9.4468
958	0.00583	0.00443	9.7377	9.012
958.5	0.00519	0.00386	9.3406	8.6276
959	0.00458	0.00339	8.9577	8.3064
959.5	0.00401	0.00303	8.5894	8.0711
960	0.00367	0.00269	8.3751	7.8417
960.5	0.00334	0.00238	8.1656	7.6363
961	0.00303	0.0021	7.9606	7.4587
961.5	0.00272	0.00183	7.7601	7.2847
962	0.00243	0.0016	7.564	7.1331
962.5	0.00214	0.00137	7.3722	6.9883
963	0.002	0.00119	7.2507	6.858
963.5	0.00188	0.00114	7.1367	6.7754
964	0.00176	0.0011	7.0243	6.6936
964.5	0.00164	0.00105	6.9135	6.6127
965	0.00152	0.00101	6.8042	6.5327
965.5	0.00141	0.00096515	6.6964	6.4535
966	0.00117	0.00081482	6.5463	6.3413
966.5	0.00111	0.00071044	6.4417	6.2337
967	0.00337	0.00316	6.9828	6.6678
967.5	0.0131	0.0139	9.3623	8.6698
968	0.03435	0.04202	14.557	13.575
968.5	0.06625	0.08519	22.9	21.094
969	0.10703	0.14147	32.666	30.262
969.5	0.15544	0.20633	44.422	42.817
970	0.20544	0.27423	57.432	56.559
970.5	0.25669	0.34176	72.553	69.56
971	0.3019	0.40289	85.659	80.589
971.5	0.33827	0.45344	96.034	89.225
972	0.36378	0.48991	103.35	95.381
972.5	0.37796	0.5109	107.82	99.174
973	0.38068	0.51628	109.42	100.63
973.5	0.37274	0.50647	108.42	99.777
974	0.34911	0.48211	103.07	96.642
974.5	0.32407	0.44466	97.183	91.316
975	0.28397	0.39581	86.267	83.82
975.5	0.24597	0.33807	76.105	74.313
976	0.19384	0.27393	64.442	63.066
976.5	0.15008	0.20711	54.008	50.676
977	0.10289	0.14106	41.642	39.895
977.5	0.06275	0.08478	30.017	29.818
978	0.03418	0.04681	21.789	21.427
978.5	0.02196	0.02658	17.749	16.984
979	0.01734	0.01881	15.957	14.741
979.5	0.01468	0.01415	14.753	13.706
980	0.01217	0.01044	13.704	12.593
980.5	0.01026	0.00786	12.935	11.744
981	0.00875	0.00613	12.248	11.103
981.5	0.00735	0.00496	11.592	10.517
982	0.00637	0.00408	11.093	10.009
982.5	0.00544	0.00336	10.614	9.5841
983	0.00461	0.00274	10.193	9.2556
983.5	0.00389	0.00216	9.8524	8.9435
984	0.00319	0.00167	9.5218	8.7288
984.5	0.00281	0.00125	9.2799	8.5592
985	0.00253	0.00083809	9.0701	8.3929
985.5	0.00226	0.00098563	8.8645	8.2793
986	0.00221	0.00128	8.6529	8.1711
986.5	0.00242	0.00178	8.4332	8.0437
987	0.00262	0.00227	8.2184	7.8994
987.5	0.00279	0.00262	8.0071	7.7328
988	0.00284	0.00268	7.7921	7.5286
988.5	0.00289	0.00274	7.5823	7.3291
989	0.00284	0.00266	7.3749	7.1416
989.5	0.00252	0.0024	7.1636	6.9689
990	0.00221	0.00214	6.9577	6.7999
990.5	0.00205	0.00178	6.8092	6.6164
991	0.00369	0.00372	7.226	6.9637
991.5	0.01216	0.01274	9.5246	8.8329
992	0.0322	0.03805	14.772	13.575
992.5	0.0639	0.08141	23.335	21.6
993	0.10622	0.13943	33.879	31.608
993.5	0.15544	0.20669	45.868	44.885
994	0.2071	0.27672	59.668	58.397
994.5	0.25761	0.34384	73.779	70.858
995	0.30052	0.40308	86.621	81.399
995.5	0.33348	0.45108	96.735	89.638
996	0.35763	0.48537	104.07	95.462
996.5	0.37047	0.50485	107.86	98.959
997	0.37384	0.51054	109.32	100.37
997.5	0.36697	0.50225	108.09	99.662
998	0.34318	0.47889	102.31	96.569
998.5	0.31869	0.44606	96.251	91.868
[truncated: 643 more rows]

## Sheet: Fig 3c-h
Regression					Prediction
Sequence	Observation	Simulation	Observation	Simulation			Observation	Prediction	Accumulated observation	Accumulated prediction
	kg m^-2 day^-1	kg m^-2 day^-1	kg m^-2 day^-1	kg m^-2 day^-1			kg m^-2 day^-1	kg m^-2 day^-1	kg m^-2	kg m^-2
	Eva. opt.	Eva. opt.	Eva.-Cond. opt.	Eva.-Cond. opt.			Eva. opt.	Eva. opt.	Eva. opt.	Eva. opt.
1	0.28926	0.33209	1.19835	0.81778		1	1.40496	1.29046	1.40496	1.29046
2	0.08264	0.74705	0.61983	2.1845		2	1.69421	1.42551	3.09917	2.71598
3	2.02479	1.5823	6.65289	4.79822		3	1.38843	1.50454	4.4876	4.22052
4	0.53719	0.95006	1.40496	2.7556		4	1.78512	1.49964	6.27273	5.72017
5	0.98347	1.32284	3.55372	4.03243		5	1.94215	1.82641	8.21488	7.54658
6	2.73554	1.70222	7.12397	5.48734		6	1.66942	2.01983	9.8843	9.56641
7	0.08264	1.18054	1.52893	3.77041		7	2.05785	2.05775	11.9421	11.6242
8	0.57851	1.03591	4.5124	3.3742		8	1.94215	2.10036	13.8843	13.7245
9	1.44628	1.67198	5.1157	4.65231		9	1.1405	1.07574	15.0248	14.8003
10	1.28099	1.32582	3.55372	3.34651		10	1.41322	1.44639	16.438	16.2466
11	1.66942	1.62852	6.1157	4.67148
12	1.20661	1.76677	6.52066	5.0826
13	0.97521	1.51967	3.87603	4.32426
14	1.23967	1.16521	2.07438	3.24213			Observation	Prediction	Accumulated observation	Accumulated prediction
15	0.2562	1.04805	2.38017	2.64568			kg m^-2 day^-1	kg m^-2 day^-1	kg m^-2	kg m^-2
16	2.21488	1.63157	5.61983	4.60928			Eva.-Cond. opt.	Eva.-Cond. opt.	Eva.-Cond. opt.	Eva.-Cond. opt.
17	2.07438	1.16493	5.03306	3.43278		1	2.64463	2.38367	2.64463	2.38367
18	0.14876	0.78241	0.8595	1.29707		2	4.20661	4.32383	6.85124	6.7075
19	1.15702	1.15008	1.93388	2.90343		3	2.67769	2.75176	9.52893	9.45927
20	2.33058	1.49922	3.80992	4.57988		4	3.42149	4.08909	12.9504	13.5484
21	0.42149	0.41517	1.66942	0.77538		5	5.10744	4.48402	18.0578	18.0324
22	1.36364	0.86996	2.36364	2.33893		6	2.52066	2.6542	20.5785	20.6866
23	0.2562	0.52062	1.02479	1.06935		7	3.02479	2.78414	23.6033	23.4707
24	0.16529	0.36277	0.71901	0.78604		8	2.73554	2.80757	26.3388	26.2783
25	0.24793	0.78241	0.83471	1.5529		9	1.7438	1.49751	28.0826	27.7758
26	0.71074	1.48836	1.65289	2.33893		10	2.06612	1.98746	30.1488	29.7633
27	1.40496	1.36161	4.33058	2.77349
28	2.12397	1.5529	5.22314	4.34982
29	1.24793	1.62107	3.71074	2.78627
30	0.70248	0.74769	1.50413	1.10769
31	1.2562	1.7787	3.26446	3.77254
32	1.12397	1.27811	2.09917	2.18343
33	1.12397	1.56568	2.09917	4.00047
34	0.3719	1.08426	0.93388	1.82556
35	2.38843	2.50786	3.64463	3.79278
36	0.89256	0.59496	1.46281	0.8248
37	0.32231	0.756	0.34711	0.99288
38	2.05785	2.03198	3.33058	2.76817
39	1.92562	1.69307	3.36364	2.41605
40	0.92562	1.17564	1.73554	1.63129
41	2.87603	2.35108	4.34711	3.28324
42	2.76033	2.33595	4.47934	3.22935
43	1.57025	1.12473	2.32231	1.60317
44	0.24793	1.13645	1.06612	1.52691
45	2.36364	2.15766	3.04132	2.89278
46	1.32231	1.84047	2.19835	2.45183
47	2.57025	1.81917	3.61157	2.65846
48	1.64463	1.91929	3.8843	2.53704
49	2.47107	1.88734	4.13223	2.67337
50	1.76033	1.90225	3.01653	2.49231
51	1.15702	1.56568	2.03306	2.15148
52	1.03306	1.35479	1.98347	1.91929
53	2.1405	1.85964	3.57025	2.73302
54	2.18182	1.95976	3.46281	2.64142
55	0.84298	1.45917	2.06612	1.90225
				2.00857

## Sheet: Figure 5a
Country	Pop. without SMDW	Average annual SMDW yield
		L m^-2 day^-1
		Eva.-cond. opt.
Zambia	12545200	4.38681
Uganda	35676900	4.13014
Togo	6195815	4.05009
South Sudan	12608500	4.41984
Sudan	21184600	5.21665
Somalia	3632334	4.98333
Sierra Leone	5198833	3.88009
Rwanda	10834300	3.45734
Niger	17189200	5.27278
Mozambique	21411900	4.25481
Mali	14091900	5.0483
Malawi	14052600	4.28019
Madagascar	18998200	4.40198
Liberia	3302039	3.57083
Guinea-Bissau	1107916	4.52571
Guinea	6739135	4.33945
Ethiopia	79936000	4.5148
Eritrea	69448	4.88033
Chad	12727700	5.16349
Central African Republic	2791126	4.21361
Burundi	9275831	3.59767
Burkina Faso	15683200	4.74392
Afghanistan	17913900	3.88655
Zimbabwe	9010795	4.40736
Vietnam	6422354	3.38253
Uzbekistan	12689000	3.25975
Ukraine	1153200	2.25815
Tunisia	821240	3.99703
Timor-Leste	426259	4.51733
Tanzania	36799900	4.2493
Tajikistan	4390519	2.96978
eSwatini	511187	3.53212
Sri Lanka	4983484	4.1612
Senegal	8451704	4.83711
Philippines	49221500	3.90335
Papua New Guinea	6070297	3.52863
Pakistan	136521000	3.99593
Nigeria	149576000	4.27194
Nicaragua	2858626	3.94101
Nepal	23970100	2.96308
Morocco	10033200	4.29548
Mongolia	1800057	2.5161
Mauritania	2171589	5.03669
Lesotho	1359530	3.66461
Lebanon	3904839	3.90235
Lao PDR	5657801	3.53134
Kenya	35718000	4.62638
Indonesia	115067000	3.69009
India	494757000	3.68399
Honduras	3402285	4.00362
Haiti	10965000	4.63273
Ghana	20030100	4.01315
El Salvador	1893670	4.62657
Djibouti	440805	4.88523
Cameroon	17472200	3.82735
Cambodia	12621800	4.04926
Myanmar	21149900	3.67247
Bolivia	633373	3.77095
Bhutan	530468	2.38767
Benin	8672025	4.18942
Bangladesh	69321800	3.37446
Angola	18143600	4.22172
Algeria	7828953	4.66908
Turkmenistan	401272	3.5264
Thailand	653593	3.91474
Suriname	238153	4.08844
South Africa	17046500	4.13475
Serbia	952026	2.55229
Russian Federation	30829700	1.48385
Peru	15925900	3.40288
Paraguay	2351905	3.8974
Namibia	895703	4.90911
Montenegro	20794	2.52936
Moldova	1076606	2.42397
Mexico	73374300	4.30505
Malaysia	2010006	3.7613
Libya	716186	4.83492
Kosovo	631	2.55764
Kazakhstan	964330	2.61915
Jordan	380857	4.43528
Iraq	15993900	4.23604
Guyana	30293	3.87132
Guatemala	7072115	3.96838
Georgia	575490	2.49312
Gabon	855268	3.10954
Fiji	237107	3.92375
Equatorial Guinea	954169	3.12895
Ecuador	3942515	2.81225
Dominican Republic	642975	4.41809
Cuba	587307	4.35951
Costa Rica	286167	3.59085
Colombia	13330100	3.46222
China	134934000	2.64012
Bulgaria	221447	2.70994
Brazil	18994600	4.01307
Botswana	328555	4.6564
Bosnia and Herzegovina	346460	2.495
Belize	14993	4.139
Belarus	89522	1.8906
Azerbaijan	2405195	2.84136
Armenia	387581	2.7686
Argentina	39379	3.45131
Albania	666474	2.99026
Uruguay	28896	3.4839
United States	154236	2.5764
United Kingdom	76	1.77504
United Arab Emirates	129911	4.92516
Switzerland	392684	2.13748
Sweden	0	1.51716
Spain	857831	3.16962
Slovenia	35927	2.34692
Saudi Arabia	5327	4.93719
Romania	3882759	2.41192
Portugal	460389	3.29676
Poland	4268	1.94853
Panama	588712	3.4768
Oman	273286	5.06323
Norway	53819	1.21895
New Zealand	0	2.49354
Netherlands	0	2.01224
Lithuania	175136	1.87022
Latvia	82423	1.81093
Kuwait	800	4.52658
Japan	2303459	2.31644
Italy	2871802	2.84987
Israel	17324	4.25259
Ireland	116872	1.78116
Iceland	0	1.2275
Hungary	871256	2.40397
Greece	386	3.21794
Germany	4804	1.96803
France	1120017	2.58516
Finland	1488	1.4441
Estonia	77774	1.76637
Greenland	430	1.55803
Denmark	124528	1.89754
Czech Republic	163335	1.97197
Croatia	346640	2.58796
Chile	156279	3.07081
Canada	270425	1.52529
Brunei Darussalam	547	3.96202
Belgium	3183	2.08003
Austria	58737	2.03547
Australia	762088	4.5637

## Sheet: Figure 5b
Average annual SMDW yield	Average annual SMDW yield	Population without SMDW	Population without SMDW		Population without SMDW
L m^-2 day^-1	L 2 m^-2 day^-1	billions	billions		billions
	Eva.-cond. opt. - 2 m2	Potential	Eva. opt.		Eva.-cond. opt.
0	0	2.18066	2.18066		2.18066
0.1	0.2	2.18066	2.18066		2.18066
0.2	0.4	2.18066	2.18066		2.18066
0.3	0.6	2.18066	2.18066		2.18066
0.4	0.8	2.18066	2.18066		2.18066
0.5	1	2.18066	2.18066		2.18066
0.6	1.2	2.18066	2.18066		2.18066
0.7	1.4	2.18066	2.18066		2.18066
0.8	1.6	2.18066	2.18052		2.18066
0.9	1.8	2.18066	2.18023		2.18066
1	2	2.18066	2.16374		2.18066
1.1	2.2	2.18066	2.08369		2.18053
1.2	2.4	2.18066	1.89622		2.18039
1.3	2.6	2.18066	1.51778		2.18026
1.4	2.8	2.18066	1.17391		2.18008
1.5	3	2.18066	0.8612		2.1796
1.6	3.2	2.18066	0.63712		2.17895
1.7	3.4	2.18066	0.47414		2.17516
1.8	3.6	2.18066	0.37918		2.16622
1.9	3.8	2.18066	0.30705		2.16135
2	4	2.18066	0.25036		2.15652
2.1	4.2	2.18066	0.18661		2.14983
2.2	4.4	2.18066	0.13877		2.13541
2.3	4.6	2.18066	0.10637		2.12589
2.4	4.8	2.18066	0.07975		2.11364
2.5	5	2.18066	0.06003	0.0275284	2.08912	0.958022
2.6	5.2	2.18066	0.0374		2.04988
2.7	5.4	2.18066	0.01623		2.01617
2.8	5.6	2.18066	0.00628		1.99881
2.9	5.8	2.18065	0.0014		1.9836
3	6	2.18065	0.000619211		1.96327
3.1	6.2	2.18057	0.000515236		1.94068
3.2	6.4	2.18047	0.000494137		1.90476
3.3	6.6	2.18045	1.38e-06		1.83781
3.4	6.8	2.18041	1.347e-06		1.70445
3.5	7	2.18022	1.189e-06		1.58538
3.6	7.2	2.18014	0		1.41817
3.7	7.4	2.17996	0		1.26892
3.8	7.6	2.17967	0		1.11034
3.9	7.8	2.179	0		0.94391
4	8	2.17739	0		0.79584
4.1	8.2	2.17583	0		0.66293
4.2	8.4	2.16956	0		0.55216
4.3	8.6	2.16434	0		0.44927
4.4	8.8	2.15977	0		0.36083
4.5	9	2.15433	0		0.27637
4.6	9.2	2.14965	0		0.22541
4.7	9.4	2.14599	0		0.15792
4.8	9.6	2.14276	0		0.10711
4.9	9.8	2.13795	0		0.07936
5	10	2.13311	0		0.04559
5.1	10.2	2.12706	0		0.02423
5.2	10.4	2.11692	0		0.01363
5.3	10.6	2.10386	0		0.0063
5.4	10.8	2.09389	0		0.00147
5.5	11	2.08405	0		2.2097e-05
5.6	11.2	2.06838	0		0
5.7	11.4	2.04964	0		0
5.8	11.6	2.03654	0		0
5.9	11.8	2.01545	0		0
6	12	1.99538	0		0
6.1	12.2	1.98128	0		0
6.2	12.4	1.96299	0		0
6.3	12.6	1.92396	0		0
6.4	12.8	1.87561	0		0
6.5	13	1.80462	0		0
6.6	13.2	1.72151	0		0
6.7	13.4	1.67923	0		0
6.8	13.6	1.60499	0		0
6.9	13.8	1.4718	0		0
7	14	1.39276	0		0
7.1	14.2	1.30376	0		0
7.2	14.4	1.19286	0		0
7.3	14.6	1.07984	0		0
7.4	14.8	0.97687	0		0
7.5	15	0.88926	0		0
7.6	15.2	0.81235	0		0
7.7	15.4	0.74053	0		0
7.8	15.6	0.68526	0		0
7.9	15.8	0.64173	0		0
8	16	0.59633	0		0
8.1	16.2	0.53444	0		0
8.2	16.4	0.45997	0		0
8.3	16.6	0.3974	0		0
8.4	16.8	0.35388	0		0
8.5	17	0.29563	0		0
8.6	17.2	0.23143	0		0
8.7	17.4	0.17683	0		0
8.8	17.6	0.13456	0		0
8.9	17.8	0.10232	0		0
9	18	0.0699	0		0
9.1	18.2	0.04975	0		0
9.2	18.4	0.03443	0		0
9.3	18.6	0.02437	0		0
9.4	18.8	0.01454	0		0
9.5	19	0.00956	0		0
9.6	19.2	0.00457	0		0
9.7	19.4	0.00221	0		0
9.8	19.6	0.000478977	0		0
9.9	19.8	0.000208312	0		0
10	20	5.63307e-05	0		0
10.1	20.2	2.68017e-06	0		0
10.2	20.4	2.66381e-06	0		0
10.3	20.6	2.42453e-06	0		0
10.4	20.8	2.41737e-06	0		0
10.5	21	1.16881e-06	0		0
10.6	21.2	0	0		0
10.7	21.4	0	0		0
10.8	21.6	0	0		0
10.9	21.8	0	0		0
11	22	0	0		0

## Sheet: Figure 5c
Year	Coverage	Coverage	Coverage	Under ideal investment		Year	Ideal Investment	Current Investment	Investment of SWE (Eva.-cond. opt.)	Investment of SWE	Investment of SWE	Investment of SWE	Investment of SWE	Investment of SWE
	%	%	%				accumulated, Billion $	accumulated, Billion $	accumulated, Billion $	accumulated, Billion $	accumulated, Billion $	accumulated, Billion $	accumulated, Billion $	accumulated, Billion $
	Under current trend	Under current trend (Pridicted)	By SWE							upper limit-Eva.-cond. opt.	lower limit-Eva.-cond. opt.	Average investment of Eva. opt.	upper limit-Eva. opt.	lower limit-Eva. opt.
2010	65.7605
2011	66.6026
2012	67.4827
2013	68.3915
2014	69.2968			69.2968
2015	70.1994			71.4869		2015	60.1388	20.0463
2016	71.0935			73.3808		2016	125.314	41.7714
2017	71.9797			75.5315		2017	194.91	64.9701
2018	72.8499			77.5556		2018	268.358	89.4528
2019	73.6612			79.5809		2019	345.133	115.044
2020	74.266			81.6087		2020	424.752	141.584
2021		74.9569		83.6388		2021	504.187	168.062
2022		75.7358		85.6685		2022	588.195	196.065	196.065	196.065	196.065	196.065	196.065	196.065
2023			79.2936	87.6969		2023	673.817	224.606	206.982	212.832	201.864	223.393	238.032	210.583
2024			82.8195	89.7255		2024	760.709	253.57	217.737	229.349	207.577	250.328	279.397	224.893
2025			86.3143	91.7548		2025	848.555	282.852	228.321	245.602	213.199	276.848	320.122	238.983
2026			89.779	93.7845		2026	937.069	312.356	238.724	261.579	218.726	302.93	360.174	252.841
2027			93.2143	95.8146		2027	1025.99	341.996	248.941	277.268	224.155	328.556	399.524	266.458
2028			96.621	97.8453		2028	1115.07	371.69	258.965	292.661	229.481	353.709	438.149	279.825
2029			100	100		2029	1204.1	401.367	268.792	307.751	234.703	378.378	476.029	292.934
2030	81		100	100
