# Supplementary material for: Assessing global drinking water potential from electricity-free solar water evaporation device
Source: Nat Commun. 2024 Aug 8;15:6784. doi: 10.1038/s41467-024-51115-0 (PMC11310480; doi:10.1038/s41467-024-51115-0)
Supplement: Supplementary file 3 — Source data [file 41467_2024_51115_MOESM3_ESM.zip › 41467_2024_51115_MOESM3_ESM/Source Data/Manuscript Data/Figure 1/Population without SMDW per km2/pop_noSMDW_1D_GT100.shp.xml]

<?xml version="1.0" encoding="UTF-8"?>
<metadata xml:lang="zh"><Esri><CreaDate>20220818</CreaDate><CreaTime>11062500</CreaTime><ArcGISFormat>1.0</ArcGISFormat><SyncOnce>TRUE</SyncOnce><DataProperties><lineage><Process ToolSource="d:\arcgis\desktop10.7\ArcToolbox\Toolboxes\Conversion Tools.tbx\RasterToPoint" Date="20220818" Time="105705">RasterToPoint pop_noSMDW_1D.tif D:\ZW\pop_noSMDW_1D.shp Value</Process></lineage></DataProperties></Esri></metadata>
