# Supplementary material for: Assessing global drinking water potential from electricity-free solar water evaporation device
Source: Nat Commun. 2024 Aug 8;15:6784. doi: 10.1038/s41467-024-51115-0 (PMC11310480; doi:10.1038/s41467-024-51115-0)
Supplement: Supplementary file 3 — Source data [file 41467_2024_51115_MOESM3_ESM.zip › 41467_2024_51115_MOESM3_ESM/Source Data/Manuscript Data/Figure 4/Figure 4 inset- SMDW yield in representative cities.xlsx]

## Sheet: Sheet1
Abuja					Cairo					Jakarta					Mexico					New Delhi					Ulaanbaatar
Day	Surface solar irradiation	Temperature	Theoretical upper limit		Day	Surface solar irradiation	Temperature	Theoretical upper limit		Day	Surface solar irradiation	Temperature	Theoretical upper limit		Day	Surface solar irradiation	Temperature	Theoretical upper limit		Day	Surface solar irradiation	Temperature	Theoretical upper limit		Day	Surface solar irradiation	Temperature	Theoretical upper limit
	kWh	K	L m^-2 day^-1			kWh	K	L m^-2 day^-1			kWh	K	L m^-2 day^-1			kWh	K	L m^-2 day^-1			kWh	K	L m^-2 day^-1			kWh	K	L m^-2 day^-1
5	5.85127	298.527	8.59779		5	3.56457	284.784	5.23774		5	5.4779	300.125	8.04916		5	4.96942	287.739	7.30201		5	4.07163	283.194	5.9828		5	1.3436	250.772	1.97427
10	5.4962	298.106	8.07605		10	3.9018	283.667	5.73326		10	4.81553	299.369	7.07587		10	4.60685	284.255	6.76925		10	4.23555	283.097	6.22367		10	1.6363	257.032	2.40436
15	5.29375	298.807	7.77857		15	3.79715	283.643	5.57949		15	4.37402	299.384	6.42714		15	4.3152	285.135	6.3407		15	4.39475	282.221	6.45759		15	1.81968	252.401	2.67381
20	4.85242	299.636	7.13009		20	2.75195	285.304	4.04368		20	3.9203	298.869	5.76044		20	5.6667	284.893	8.32658		20	2.4526	283.868	3.60382		20	1.80553	255.742	2.65302
25	6.00075	299.771	8.81743		25	4.2919	286.617	6.30646		25	2.92373	297.924	4.29609		25	5.7236	287.243	8.41019		25	4.55503	285.251	6.6931		25	2.08912	258.044	3.06973
30	5.21455	300.508	7.6622		30	4.20687	285.079	6.18153		30	4.21598	298.812	6.1949		30	6.1408	285.244	9.02322		30	4.41823	283.49	6.49209		30	2.3397	250.443	3.43793
35	5.82908	300.942	8.56517		35	4.58875	290.612	6.74265		35	5.49327	299.365	8.07175		35	5.98692	287.944	8.79711		35	5.03402	287.068	7.39693		35	2.38655	247.754	3.50677
40	6.117	300.459	8.98825		40	4.20657	286.112	6.18109		40	5.334	299.523	7.83771		40	5.12453	286.29	7.52992		40	5.14227	284.914	7.556		40	2.79418	247.007	4.10574
45	5.68428	300.403	8.35241		45	4.1322	284.932	6.0718		45	4.91395	299.859	7.2205		45	5.51202	288.95	8.0993		45	4.50808	282.816	6.62411		45	2.59553	250.407	3.81383
50	5.77948	300.16	8.49229		50	4.3623	285.652	6.40991		50	4.8491	299.989	7.12521		50	6.7896	288.586	9.97655		50	5.57912	284.011	8.1979		50	3.6137	260.44	5.30993
55	5.26198	299.825	7.73188		55	4.81658	287.999	7.07742		55	4.7546	299.224	6.98635		55	4.432	289.804	6.51233		55	4.11496	287.055	6.04648		55	3.89183	262.084	5.7186
60	3.18562	300.289	4.68092		60	3.38867	286.009	4.97928		60	2.78443	299.67	4.0914		60	6.67643	290.867	9.81026		60	6.12205	283.515	8.99566		60	3.941	267.574	5.79086
65	5.57485	302.44	8.19162		65	5.31563	286.571	7.81072		65	1.63847	298.186	2.40755		65	6.22155	289.979	9.14187		65	6.3931	285.309	9.39394		65	4.45015	268.939	6.539
70	6.86552	304.093	10.0881		70	6.12865	288.961	9.00536		70	2.73825	299.094	4.02355		70	6.9261	292.365	10.1771		70	6.83955	287.95	10.05		70	5.05615	261.223	7.42945
75	5.3605	303.435	7.87665		75	4.72117	287.051	6.93724		75	4.10025	299.13	6.02486		75	4.73043	290.923	6.95083		75	6.50748	286.451	9.56201		75	4.97817	273.744	7.31487
80	5.8081	303.251	8.53435		80	6.29885	290.97	9.25545		80	4.28555	299.615	6.29713		80	5.8192	288.831	8.55066		80	5.94267	291.635	8.73209		80	4.92702	262.993	7.23971
85	6.35468	302.72	9.33748		85	5.5881	288.39	8.21109		85	5.25268	299.859	7.71822		85	7.90935	289.096	11.6219		85	7.01342	287.918	10.3054		85	5.03388	266.716	7.39671
90	6.77742	303.258	9.95866		90	4.31325	286.681	6.33784		90	4.35227	300.095	6.39518		90	6.47207	291.059	9.50999		90	5.82438	285.694	8.55827		90	6.2142	272.017	9.13107
95	5.63438	304.682	8.27908		95	6.60017	290.727	9.69822		95	4.56855	299.648	6.71297		95	5.34182	290.766	7.84921		95	5.69525	292.325	8.36853		95	4.11202	270.171	6.04216
100	6.03455	303.51	8.86709		100	7.05012	292.196	10.3594		100	5.31715	300.545	7.81296		100	8.00422	290.739	11.7613		100	7.5514	291.8	11.0959		100	5.8624	272.082	8.61414
105	6.9596	303.878	10.2264		105	2.2123	290.676	3.25073		105	3.92868	300.651	5.77275		105	7.872	290.86	11.567		105	2.1555	290.25	3.16726		105	6.9863	278.458	10.2656
110	4.43768	303.971	6.52067		110	7.00465	289.766	10.2926		110	3.2559	299.976	4.78418		110	7.61562	291.425	11.1903		110	7.85148	289.128	11.5369		110	5.50605	273.481	8.09052
115	6.59163	301.216	9.68565		115	6.12148	295.257	8.99482		115	5.39272	300.495	7.924		115	7.58998	292.82	11.1526		115	7.20547	296.677	10.5876		115	6.08453	273.239	8.94053
120	5.14792	303.739	7.5643		120	5.37325	299.017	7.89539		120	4.0365	299.611	5.93118		120	5.55372	292.724	8.16057		120	6.98978	299.509	10.2707		120	7.93698	280.814	11.6625
125	6.54358	300.825	9.61505		125	5.90318	299.418	8.67405		125	5.00448	299.079	7.35351		125	5.6621	292.807	8.31982		125	8.08928	299.765	11.8863		125	7.68765	276.343	11.2961
130	7.04257	300.6	10.3483		130	8.17053	294.389	12.0057		130	4.29877	300.094	6.31657		130	8.00793	292.979	11.7668		130	8.14563	294.218	11.9691		130	4.59207	272.321	6.74754
135	5.37752	299.682	7.90167		135	8.21312	303.29	12.0683		135	4.02802	300.191	5.91873		135	6.48117	293.79	9.52336		135	8.1588	302.641	11.9884		135	5.18192	273.434	7.61426
140	5.12028	299.228	7.52367		140	8.09145	300.229	11.8895		140	4.54145	300.022	6.67315		140	7.13205	294.013	10.4797		140	8.3246	301.901	12.2321		140	8.64118	282.449	12.6972
145	5.98935	299.746	8.80068		145	7.38885	300.117	10.8571		145	5.04203	299.506	7.40869		145	6.6463	293.236	9.76599		145	8.2063	299	12.0582		145	6.2076	276.88	9.12137
150	4.0078	298.066	5.88901		150	7.99695	302.922	11.7506		150	4.56542	299.788	6.70838		150	6.359	293.778	9.34384		150	7.80145	301.606	11.4634		150	8.715	283.393	12.8057
155	5.0994	300.122	7.493		155	5.97145	301.776	8.77437		155	4.8183	299.569	7.07995		155	2.7353	290.547	4.01922		155	5.0954	300.817	7.48712		155	8.46195	280.326	12.4339
160	5.03353	298.557	7.3962		160	7.49035	300.988	11.0062		160	5.19675	299.074	7.63604		160	8.0064	293.422	11.7645		160	8.39727	300.08	12.3389		160	6.2527	289.926	9.18764
165	4.85392	299.372	7.1323		165	7.0023	301.457	10.2891		165	3.84853	300.169	5.65498		165	5.2496	290.869	7.7137		165	8.25702	301.212	12.1328		165	7.10165	294.204	10.4351
170	5.1249	301.349	7.53047		170	7.92252	304.716	11.6413		170	5.59967	298.336	8.22809		170	4.9145	292.199	7.2213		170	8.21243	305.511	12.0672		170	8.63908	291.692	12.6942
175	2.60535	297.28	3.82827		175	8.16832	303.664	12.0024		175	4.86678	298.552	7.15118		175	3.82032	290.817	5.61354		175	8.3512	302.397	12.2712		175	7.0269	294.616	10.3252
180	5.038	298.576	7.40278		180	7.96592	303.522	11.705		180	5.62498	298.404	8.26527		180	6.8492	290.209	10.0641		180	8.15205	303.162	11.9785		180	6.25142	286.039	9.18577
185	4.3866	298.023	6.44562		185	8.4805	302.614	12.4611		185	4.2034	299.092	6.17642		185	5.8686	290.761	8.62325		185	8.1833	303.971	12.0244		185	5.17685	288.908	7.6068
190	4.35115	296.494	6.39353		190	8.13195	303.769	11.949		190	5.04567	298.487	7.41405		190	6.32373	290.081	9.292		190	8.29516	303.57	12.1888		190	8.5647	293.555	12.5849
195	4.92043	298.45	7.23001		195	8.15415	302.994	11.9816		195	5.2339	297.819	7.69063		195	5.77873	289.876	8.49119		195	8.3875	302.7	12.3245		195	7.0924	296.148	10.4215
200	1.87	296.198	2.74776		200	7.89587	303.101	11.6021		200	3.82437	298.686	5.61949		200	5.26223	290.238	7.73225		200	8.056	303.584	11.8374		200	4.38568	287.949	6.44426
205	4.91883	298.235	7.22766		205	7.7386	302.947	11.371		205	5.5424	298.688	8.14394		205	4.41842	288.616	6.49238		205	8.2128	301.615	12.0678		205	5.3689	286.363	7.88899
210	3.301	296.564	4.85045		210	7.97243	303.599	11.7146		210	5.41193	297.881	7.95222		210	4.96558	289.286	7.29636		210	7.92475	302.475	11.6445		210	3.07915	284.111	4.52447
215	4.04112	296.805	5.93798		215	7.35642	304.691	10.8094		215	5.191	298.174	7.62759		215	6.9754	289.972	10.2496		215	7.80348	304.613	11.4663		215	6.81588	294.912	10.0152
220	3.04982	296.297	4.48138		220	7.11188	303.638	10.4501		220	5.45253	298.36	8.01187		220	6.33523	289.668	9.3089		220	7.77253	301.787	11.4208		220	3.57688	288.192	5.25582
225	5.2664	297.503	7.73838		225	7.49132	304.061	11.0077		225	5.49985	298.576	8.08141		225	6.3598	290.671	9.34501		225	7.84077	303.389	11.5211		225	4.63	286.667	6.80326
230	3.5194	297.017	5.17136		230	6.83805	302.445	10.0478		230	6.15297	297.684	9.04111		230	6.17325	290.994	9.0709		230	7.54238	302.342	11.0827		230	5.89697	284.158	8.66494
235	4.6586	296.253	6.84529		235	7.2818	302.534	10.6998		235	5.4877	298.652	8.06356		235	4.57418	289.777	6.72124		235	7.44818	300.406	10.9443		235	3.35113	286.376	4.9241
240	5.23637	296.601	7.69426		240	6.80608	303.346	10.0008		240	3.7746	299.081	5.54635		240	6.77425	290.564	9.954		240	7.1356	303.371	10.485		240	6.2742	285.408	9.21923
245	4.3452	297.484	6.38478		245	7.06825	302.32	10.386		245	5.8678	299.589	8.62207		245	6.58292	289.447	9.67287		245	7.15189	301.976	10.5089		245	4.4471	291.093	6.53451
250	5.06472	297.654	7.44204		250	6.5908	302.021	9.68444		250	5.824	299.026	8.55771		250	5.01768	289.955	7.37291		250	6.99415	302.018	10.2771		250	5.89707	281.113	8.66509
255	5.61822	297.972	8.25535		255	6.6529	300.5	9.77569		255	6.63368	298.786	9.74744		255	4.22638	289.258	6.21018		255	7.01645	300.943	10.3099		255	3.3458	279.061	4.91628
260	5.05853	298.117	7.43294		260	6.43372	300.822	9.45364		260	5.3641	299.517	7.88194		260	5.61403	290.002	8.24918		260	6.732	299.342	9.89192		260	5.64762	279.184	8.29855
265	5.79132	298.494	8.5097		265	6.01007	300.167	8.83113		265	6.03702	299.435	8.87073		265	6.16585	290.438	9.06003		265	6.60715	298.261	9.70847		265	5.05445	286.255	7.42694
270	4.4882	297.032	6.59491		270	5.86523	300.753	8.61829		270	5.62563	300.524	8.26622		270	6.32145	290.247	9.28866		270	6.37753	299.479	9.37106		270	4.3814	280.876	6.43798
275	3.40045	297.13	4.99658		275	5.8972	299.105	8.66527		275	5.90475	300.863	8.67637		275	6.30215	289.59	9.2603		275	6.208	300.89	9.12196		275	1.0794	274.668	1.58606
280	3.816	296.302	5.60718		280	5.7457	298.812	8.44266		280	5.59672	300.203	8.22376		280	6.07853	289.161	8.93171		280	5.9677	299.028	8.76887		280	4.36415	273.763	6.41263
285	4.77553	296.816	7.0171		285	5.4194	299.687	7.9632		285	5.16007	299.488	7.58215		285	4.59687	290.068	6.75459		285	5.67682	299.637	8.34146		285	4.06855	267.926	5.97828
290	5.2929	297.058	7.77732		290	5.00203	298.258	7.34991		290	5.63643	301.134	8.28209		290	2.05243	287.894	3.01581		290	5.51998	298.571	8.11098		290	3.85895	273.888	5.67029
295	5.25518	298.347	7.72189		295	2.37435	297.385	3.48884		295	7.16677	301.596	10.5308		295	3.44637	288.652	5.06406		295	4.8461	296.615	7.1208		295	2.40525	268.97	3.53425
300	3.29695	296.377	4.8445		300	4.57208	295.114	6.71815		300	5.0097	301.128	7.36119		300	3.6248	288.181	5.32624		300	5.22515	293.951	7.67777		300	1.45953	265.506	2.14461
305	6.22855	298.517	9.15215		305	4.66248	294.203	6.85098		305	4.67222	300.567	6.86531		305	4.74363	286.733	6.97023		305	4.80915	294.02	7.06651		305	2.91255	275.614	4.27966
310	6.37787	299.477	9.37157		310	3.94368	295.258	5.79479		310	6.29693	300.213	9.25262		310	4.83183	288.547	7.09982		310	4.85525	293.388	7.13424		310	2.83438	267.278	4.1648
315	5.08177	299.07	7.4671		315	3.79045	296.76	5.56964		315	6.32842	301.356	9.29891		315	4.39127	289.303	6.45249		315	4.49532	293.699	6.60538		315	1.1322	265.302	1.66364
320	6.1737	299.413	9.07156		320	3.67593	293.511	5.40136		320	7.12862	301.043	10.4747		320	3.42807	286.888	5.03717		320	4.46847	291.499	6.56592		320	1.03345	258.449	1.51854
325	3.93357	298.6	5.77995		325	3.5443	290.387	5.20795		325	5.13653	299.879	7.54755		325	4.53505	289.065	6.66375		325	4.24248	289.066	6.23384		325	1.2775	265.504	1.87714
330	6.14455	298.106	9.02873		330	3.79315	292.847	5.57361		330	4.9646	300.446	7.29492		330	4.39663	288.557	6.46035		330	4.23378	290.759	6.22106		330	1.81807	254.731	2.67146
335	5.79827	296.61	8.51991		335	3.41673	291.129	5.02049		335	5.51877	301.348	8.10922		335	5.3078	288.756	7.79922		335	4.28102	289.205	6.29048		335	1.37637	254.39	2.02243
340	6.25643	296.307	9.19311		340	2.772	290.607	4.07314		340	3.36935	300.195	4.95088		340	5.47377	287.636	8.0431		340	4.11808	288.299	6.05105		340	1.40682	258.385	2.06717
345	6.06675	296.378	8.91441		345	1.7575	287.564	2.58245		345	5.23922	299.981	7.69845		345	4.71645	285.852	6.93029		345	3.09562	288.396	4.54867		345	1.00407	257.997	1.47538
350	6.0538	296.247	8.89538		350	3.36043	286.799	4.93777		350	3.7105	299.915	5.45216		350	5.0704	286.422	7.45038		350	3.90427	286.181	5.73689		350	1.12015	255.928	1.64593
355	6.11117	294.9	8.97968		355	3.65362	286.631	5.36859		355	5.15348	300.882	7.57245		355	2.76075	285.35	4.05661		355	4.023	285.431	5.91135		355	1.21323	257.347	1.7827
360	6.05723	295.209	8.90041		360	2.904	286.787	4.2671		360	5.2282	299.89	7.68225		360	4.92548	287.297	7.23743		360	3.6079	286.03	5.3014		360	1.5232	254.652	2.23817
365	6.34462	294.777	9.32271		365	3.59473	284.571	5.28205		365	3.2309	299.651	4.74744		365	5.21668	286.833	7.66532		365	3.99118	282.211	5.86458		365	1.72273	255.37	2.53135
370	4.83752	295.512	7.1082		370	3.67577	283.818	5.40114		370	2.46237	299.03	3.61818		370	5.69357	283.893	8.36607		370	3.85135	281.75	5.65913		370	1.5699	257.888	2.30679
375	5.57	297.419	8.18449		375	2.86835	284.941	4.21472		375	3.25525	298.393	4.78322		375	5.43637	286.597	7.98814		375	3.92308	283.09	5.76452		375	1.90027	253.712	2.79224
380	6.1198	297.478	8.99236		380	3.10345	288.913	4.56017		380	4.43768	298.727	6.52067		380	5.1742	288.433	7.60291		380	3.12238	286.917	4.58798		380	2.0373	254.873	2.99358
385	5.01645	297.295	7.37111		385	3.22272	285.727	4.73543		385	4.96507	300.196	7.29562		385	2.261	284.396	3.32229		385	4.46427	284.278	6.55975		385	1.31205	255.311	1.92791
390	6.52497	293.941	9.58772		390	4.31185	283.236	6.33578		390	2.6069	299.117	3.83055		390	4.98975	286.57	7.33188		390	4.69775	281.923	6.90282		390	2.29005	258.697	3.36497
395	6.40405	296.592	9.41003		395	4.03665	285.364	5.9314		395	4.47253	299.4	6.57187		395	4.4016	283.952	6.46766		395	4.71362	282.97	6.92614		395	2.09805	258.351	3.08285
400	5.99055	296.966	8.80244		400	3.73608	287.03	5.48974		400	4.20255	299.052	6.17518		400	3.5601	287.529	5.23117		400	4.94128	285.84	7.26065		400	2.7621	253.612	4.0586
405	6.2041	298.914	9.11623		405	3.5922	283.735	5.27834		405	3.26007	299.126	4.79031		405	6.17003	288.794	9.06616		405	4.36805	282.296	6.41836		405	2.8371	264.839	4.1688
410	5.7452	298.341	8.44193		410	2.68063	287.699	3.93888		410	3.59952	299.856	5.2891		410	5.33388	288.723	7.83753		410	4.22782	287.975	6.21231		410	3.4252	253.639	5.03295
415	5.38102	298.496	7.90681		415	3.48125	285.491	5.11531		415	3.66762	298.595	5.38916		415	6.7025	290.643	9.84857		415	5.08168	284.923	7.46695		415	2.90905	263.243	4.27452
420	6.74443	300.204	9.91018		420	3.55785	284.571	5.22786		420	4.60315	299.462	6.76381		420	6.49315	291.198	9.54096		420	3.64018	282.42	5.34883		420	2.95297	263.228	4.33907
425	5.19335	302.001	7.63104		425	4.51477	287.719	6.63396		425	3.04195	299.546	4.4698		425	6.6029	288.845	9.70222		425	5.98077	285.243	8.78808		425	3.92565	260.147	5.7683
430	6.3348	302.168	9.30828		430	5.67118	291.894	8.33316		430	3.44475	298.715	5.06167		430	5.61037	289.46	8.24382		430	5.85158	288.429	8.59823		430	4.35893	261.221	6.40495
435	6.27637	302.32	9.22243		435	5.55163	288.416	8.15749		435	5.64625	299.843	8.29653		435	6.0264	290.806	8.85512		435	4.65745	286.255	6.8436		435	4.49242	263.435	6.60111
440	6.40528	300.446	9.41183		440	5.91752	291.612	8.69513		440	5.54478	299.848	8.14742		440	6.25995	292.292	9.19829		440	6.8268	289.721	10.0312		440	4.84133	268.772	7.11378
445	5.05455	301.973	7.42709		445	4.19108	284.644	6.15831		445	3.95377	299.082	5.80963		445	6.4119	292.158	9.42157		445	6.69193	283.517	9.83303		445	4.40377	267.426	6.47085
450	6.17367	298.624	9.07152		450	6.22955	289.829	9.15363		450	4.90047	299.875	7.2007		450	7.6109	292.754	11.1834		450	4.67155	288.125	6.86432		450	5.72085	260.439	8.40615
455	5.14227	300.618	7.55599		455	6.10332	294.15	8.96815		455	3.4244	299.414	5.03177		455	7.36667	292.113	10.8245		455	5.98493	293.735	8.79418		455	4.50768	265.498	6.62352
460	6.04293	300.123	8.8794		460	6.9107	296.827	10.1545		460	4.55905	299.576	6.69901		460	6.04005	291.949	8.87518		460	7.39898	295.468	10.872		460	6.55813	277.756	9.63643
465	4.76772	298.212	7.00564		465	4.85815	289.727	7.13851		465	3.8724	299.211	5.69006		465	6.58663	293.382	9.67831		465	7.4036	289.29	10.8788		465	6.72575	275.57	9.88273
470	6.85655	299.857	10.0749		470	7.46475	291.092	10.9686		470	4.92712	300.373	7.23986		470	7.79945	293.262	11.4604		470	7.90275	288.967	11.6122		470	6.16	271.753	9.05143
475	5.87807	299.653	8.63717		475	7.52183	293.477	11.0525		475	5.53568	300.66	8.13405		475	6.21365	293.764	9.13026		475	7.78527	291.656	11.4396		475	5.77302	268.052	8.48281
480	5.66143	299.424	8.31883		480	5.89853	294.291	8.66722		480	3.40475	299.3	5.0029		480	6.06173	293.984	8.90703		480	6.85607	293.605	10.0742		480	7.41045	279.48	10.8888
485	5.80055	299.14	8.52326		485	7.80937	290.706	11.475		485	3.96753	299.905	5.82983		485	6.35017	293.098	9.33087		485	7.99897	291.919	11.7536		485	6.7146	286.279	9.86635
490	5.0712	298.679	7.45156		490	7.90468	295.825	11.615		490	3.22907	299.739	4.74476		490	6.88445	293.742	10.1159		490	7.95563	295.917	11.6899		490	7.23495	284.491	10.631
495	4.65105	299.988	6.8342		495	6.9607	294.163	10.228		495	2.84493	300.22	4.1803		495	5.55798	291.346	8.16682		495	8.20585	292.842	12.0576		495	5.8976	271.9	8.66586
500	6.45072	300.09	9.47862		500	6.72293	297.629	9.87858		500	5.11202	299.865	7.51155		500	6.80918	292.601	10.0053		500	7.92255	298.678	11.6413		500	7.83687	286.785	11.5154
505	4.23953	298.238	6.22951		505	7.75722	303.954	11.3984		505	4.87558	300.227	7.16411		505	6.5226	293.128	9.58423		505	8.05838	304.752	11.8409		505	7.36892	284.66	10.8278
510	2.8429	298.905	4.17732		510	8.33262	294.324	12.2439		510	5.26055	300.316	7.72979		510	7.60778	293.197	11.1788		510	8.55153	293.843	12.5655		510	6.93498	282.523	10.1902
515	6.34608	298.098	9.32485		515	8.20313	294.645	12.0536		515	4.56515	299.973	6.70798		515	5.73978	292.085	8.43396		515	8.2779	294.367	12.1634		515	2.25242	275.878	3.30969
520	5.98047	298.462	8.78764		520	8.11701	297.607	11.927		520	4.24157	299.215	6.23252		520	6.21608	292.826	9.13383		520	8.13335	298.746	11.9511		520	5.91525	284.778	8.6918
525	5.94685	298.923	8.73823		525	8.09488	299.352	11.8945		525	3.94795	299.109	5.80107		525	5.83688	291.977	8.57663		525	8.30883	298.392	12.2089		525	6.61297	280.534	9.71702
530	5.68013	297.351	8.34631		530	7.70523	302.635	11.322		530	4.61475	299.551	6.78086		530	8.17118	291.398	12.0066		530	8.40862	303.296	12.3555		530	8.997	286.055	13.2201
535	3.62373	297.204	5.32466		535	8.07693	299.992	11.8681		535	3.96708	299.501	5.82917		535	6.38458	293.055	9.38142		535	8.2232	298.905	12.0831		535	7.59958	293.373	11.1667
540	5.72128	297.991	8.40677		540	8.3879	302.585	12.3251		540	4.07663	299.091	5.99014		540	3.8869	290.522	5.71136		540	8.35682	302.27	12.2794		540	5.77497	288.404	8.48568
545	4.06035	297.444	5.96623		545	7.97765	303.08	11.7223		545	4.78177	299.38	7.02628		545	6.35697	292.094	9.34086		545	8.5171	300.708	12.5149		545	5.23625	290.852	7.69408
550	4.0299	298.114	5.92149		550	8.32418	304.569	12.2314		550	3.94702	299.355	5.79971		550	7.1144	291.505	10.4538		550	8.365	303.409	12.2914		550	5.77942	290.329	8.49222
555	4.73275	297.142	6.95425		555	7.46917	303.544	10.9751		555	4.41915	299.149	6.49345		555	3.72605	289.569	5.47501		555	8.13821	303.178	11.9582		555	6.29545	293.297	9.25046
560	3.75625	297.096	5.51939		560	7.85507	302.792	11.5421		560	4.0889	299.106	6.00818		560	6.99845	291.54	10.2834		560	8.5126	300.647	12.5083		560	6.80333	292.721	9.99672
565	4.43237	295.637	6.51288		565	8.01705	301.481	11.7802		565	5.4503	299.188	8.0086		565	6.1606	290.744	9.05231		565	8.13114	301.641	11.9478		565	7.7145	285.527	11.3356
570	3.96212	296.382	5.8219		570	7.61025	303.805	11.1824		570	4.6079	299.538	6.77079		570	6.03378	289.941	8.86596		570	8.29392	301.696	12.187		570	6.10523	294.573	8.97094
575	4.45465	296.25	6.54561		575	7.1943	303.904	10.5712		575	5.62547	298.68	8.266		575	4.24418	289.351	6.23634		575	8.07393	302.247	11.8637		575	7.63048	289.287	11.2121
580	4.10238	296.832	6.02798		580	7.95157	304.156	11.6839		580	5.29773	299.223	7.78441		580	5.02057	290.49	7.37717		580	7.98573	304.199	11.7341		580	3.7049	285.511	5.44394
585	3.46245	294.97	5.08768		585	7.66065	305.356	11.2565		585	5.237	299.281	7.69518		585	6.86753	290.691	10.0911		585	7.88655	304.862	11.5884		585	6.69305	287.758	9.83469
590	6.09097	297.114	8.95		590	7.27983	303.053	10.6969		590	3.95507	300.033	5.81154		590	4.00002	288.606	5.87759		590	7.77776	301.939	11.4285		590	3.24085	285.879	4.76207
595	5.8857	298.43	8.64838		595	7.478	303.628	10.9881		595	5.01685	299.248	7.3717		595	5.91662	288.926	8.69382		595	7.75585	302.365	11.3963		595	5.60737	284.45	8.23941
600	4.77715	297.344	7.01948		600	7.1778	302.66	10.547		600	5.6734	299.518	8.33642		600	6.96085	290.186	10.2282		600	7.57853	301.24	11.1358		600	5.58702	287.918	8.20951
605	5.23165	296.92	7.68732		605	6.8473	301.578	10.0613		605	6.367	298.805	9.35559		605	3.33463	288.651	4.89986		605	7.28603	301.015	10.706		605	4.6665	284.136	6.8569
610	4.12855	295.937	6.06644		610	7.08712	303.63	10.4137		610	5.9669	299.685	8.76769		610	6.63217	290.639	9.74524		610	7.26401	302.526	10.6737		610	4.93035	280.465	7.2446
615	3.92667	295.677	5.76981		615	6.47291	303.712	9.51121		615	5.97262	300.13	8.7761		615	3.4025	288.86	4.99959		615	6.81275	302.436	10.0106		615	5.68663	283.739	8.35586
620	4.15723	297.768	6.10858		620	6.53408	302.914	9.60109		620	4.46077	299.376	6.55461		620	4.27165	289.616	6.27671		620	6.88065	301.82	10.1103		620	4.23043	287.826	6.21614
625	4.1682	296.692	6.1247		625	6.43415	302.256	9.45426		625	6.30737	298.914	9.26798		625	3.37712	288.651	4.96231		625	6.93465	300.205	10.1897		625	5.55412	278.184	8.16116
630	2.56907	296.508	3.77497		630	6.17837	302.807	9.07843		630	5.11738	299.676	7.51941		630	4.03447	288.986	5.92821		630	6.48715	301.844	9.53214		630	5.21792	279.463	7.66715
635	2.87208	296.611	4.22019		635	6.11295	301.123	8.98229		635	4.69057	299.797	6.89227		635	3.9163	288.766	5.75456		635	6.32693	300.362	9.29671		635	5.00068	276.553	7.34793
640	5.30282	297.114	7.79191		640	5.83607	301.113	8.57546		640	5.3256	299.938	7.82537		640	6.51893	287.48	9.57883		640	6.08437	301.027	8.94031		640	2.6149	266.751	3.8423
645	4.8137	297.415	7.07319		645	5.88	299.835	8.64		645	5.3218	299.785	7.81979		645	7.1435	284.738	10.4966		645	6.13997	298.821	9.022		645	4.31227	274.375	6.3364
650	5.44028	297.743	7.99387		650	5.31292	299.199	7.80675		650	4.086	299.41	6.00392		650	5.8432	289.825	8.58593		650	5.78515	297.288	8.50063		650	4.23702	268.579	6.22583
655	5.1723	297.634	7.60011		655	5.43675	297.824	7.98869		655	4.8424	299.595	7.11536		655	4.40092	288.103	6.46666		655	5.6999	296.9	8.37536		655	3.15615	273.042	4.63761
660	5.9676	298.646	8.76872		660	4.77445	298.66	7.01552		660	4.28305	299.246	6.29346		660	5.80765	288.982	8.53369		660	5.2842	297.823	7.76454		660	3.05165	265.994	4.48406
665	5.96695	297.434	8.76776		665	4.65448	297.765	6.83923		665	3.88313	298.607	5.70582		665	6.27505	288.322	9.22048		665	5.05545	295.599	7.42842		665	3.29265	265.508	4.83818
670	6.56917	296.944	9.65267		670	3.35967	296.795	4.93667		670	3.57398	299.193	5.25156		670	5.53268	287.862	8.12965		670	4.7927	294.875	7.04234		670	2.77373	265.435	4.07568
675	5.13942	296.398	7.55181		675	4.05237	293.959	5.95451		675	2.63482	299.256	3.87158		675	6.36375	285.181	9.35082		675	4.66492	292.409	6.85458		675	1.59012	265.498	2.33651
680	6.18178	297.246	9.08343		680	4.16663	292.794	6.12239		680	4.7801	300.23	7.02382		680	6.13685	288.862	9.01741		680	4.55615	290.136	6.69475		680	2.27007	270.02	3.33562
685	6.17118	295.979	9.06785		685	3.41867	291.687	5.02336		685	4.90427	299.428	7.20628		685	5.5436	289.122	8.1457		685	4.50004	289.986	6.6123		685	1.45685	269.004	2.14068
690	5.95337	297.205	8.74782		690	2.88502	289.438	4.23922		690	4.07963	300.026	5.99455		690	3.3871	286.138	4.97696		690	3.76865	287.712	5.53761		690	1.99192	255.767	2.92691
695	5.60978	298.705	8.24294		695	2.63433	290.112	3.87085		695	4.83432	299.211	7.1035		695	5.21025	289.116	7.65588		695	4.0763	289.229	5.98967		695	0.7789	260.922	1.14451
700	6.37633	296.337	9.36929		700	3.7594	289.399	5.52402		700	3.61553	298.708	5.31261		700	3.0829	286.734	4.52998		700	4.31392	287.166	6.33883		700	1.9238	255.771	2.82681
705	5.7878	297.661	8.50452		705	3.54897	288.839	5.21482		705	3.4895	298.871	5.12743		705	4.57648	287.357	6.72462		705	4.21217	289.337	6.18932		705	1.99635	253.244	2.93341
710	5.91033	298.554	8.68456		710	3.87018	289.305	5.68679		710	3.89377	298.772	5.72147		710	4.39507	287.674	6.45807		710	3.9868	287.89	5.85815		710	1.93185	251.552	2.83864
715	5.85217	298.237	8.59911		715	2.98425	288.724	4.38502		715	4.13118	298.815	6.0703		715	4.9923	287.011	7.33562		715	3.81663	287.216	5.6081		715	1.862	251.037	2.736
720	5.62048	297.568	8.25866		720	3.30648	288.375	4.85849		720	3.5967	298.825	5.28495		720	4.41715	287.649	6.49051		720	3.9007	286.612	5.73164		720	1.84145	255.215	2.7058
725	6.06292	296.512	8.90879		725	3.64512	288.419	5.3561		725	5.15132	299.035	7.56929		725	4.49662	286.432	6.60728		725	3.71323	286.296	5.45617		725	1.8276	255.286	2.68545
730	5.84305	298.506	8.58571		730	3.61403	287.941	5.3104		730	3.55402	298.19	5.22224		730	5.08092	284.971	7.46585		730	4.15375	286.371	6.10347		730	1.8987	246.445	2.78993
735	6.04085	299.29	8.87635		735	2.89158	290.132	4.24885		735	4.09557	298.659	6.01799		735	5.32857	286.983	7.82974		735	3.8718	288.116	5.68918		735	1.97032	245.227	2.89517
740	6.2362	297.898	9.16339		740	2.91867	289.522	4.28867		740	2.91762	298.716	4.28712		740	4.15743	286.389	6.10887		740	3.86617	288.161	5.68091		740	2.03545	250.849	2.99087
745	5.82385	296.345	8.55749		745	3.45952	286.631	5.08338		745	3.69525	298.478	5.42976		745	3.3129	287.283	4.86793		745	3.9421	285.108	5.79247		745	2.16328	248.72	3.17869
750	6.29295	297.521	9.24678		750	2.96715	285.246	4.35989		750	3.64917	297.994	5.36205		750	4.6868	287.62	6.88673		750	4.47428	283.935	6.57445		750	2.29227	256.751	3.36824
755	6.05985	298.391	8.90427		755	4.0151	285.584	5.89974		755	1.73518	297.814	2.54964		755	4.0374	289.368	5.93251		755	4.71037	283.887	6.92137		755	1.70223	258.07	2.50123
760	6.117	299.053	8.98825		760	3.0246	284.652	4.44431		760	3.40398	298.077	5.00176		760	5.60197	287.001	8.23147		760	4.5515	282.861	6.68792		760	2.54888	256.575	3.74529
765	6.20427	299.535	9.11648		765	4.367	291.166	6.41682		765	3.2953	297.945	4.84207		765	6.2365	287.926	9.16384		765	4.74223	287.245	6.96817		765	2.89363	255.328	4.25186
770	6.375	298.979	9.36735		770	3.30665	290.441	4.85875		770	4.6797	298.51	6.87629		770	6.15645	288.905	9.04621		770	3.58082	288.265	5.26162		770	3.09367	260.378	4.54581
775	6.73502	299.572	9.89636		775	4.98252	287.644	7.32126		775	4.46865	298.822	6.56618		775	6.5892	283.779	9.68209		775	5.53475	286.481	8.13269		775	3.30308	254.149	4.8535
780	4.96777	297.804	7.29959		780	4.04433	283.726	5.94268		780	2.70805	298.3	3.97918		780	6.80615	287.433	10.0009		780	5.27828	282.069	7.75583		780	3.1365	265.966	4.60873
785	5.90005	299.282	8.66946		785	3.28222	285.897	4.82286		785	5.02867	298.647	7.38907		785	6.56072	288.552	9.64025		785	5.0656	284.863	7.44333		785	3.51453	261.021	5.1642
790	6.4727	301.808	9.51091		790	5.07583	287.459	7.45836		790	5.59808	298.754	8.22574		790	6.79698	291.111	9.98739		790	5.88971	286.759	8.65427		790	4.23492	256.931	6.22275
795	7.10638	302.577	10.442		795	6.10222	287.123	8.96653		795	5.3732	299.681	7.89531		795	6.6366	291.964	9.75174		795	6.46532	286.224	9.50007		795	4.49017	260.112	6.59781
800	6.50195	301.207	9.55389		800	5.97393	294.574	8.77801		800	4.95295	298.246	7.2778		800	7.3533	290.196	10.8049		800	6.34505	294.617	9.32334		800	4.69298	271.601	6.8958
805	5.38728	299.065	7.916		805	5.11928	290.119	7.5222		805	4.5081	298.429	6.62415		805	5.96718	291.632	8.76809		805	6.33722	290.721	9.31184		805	4.49428	264.01	6.60383
810	5.50143	299.205	8.08373		810	6.02492	293.255	8.85295		810	5.21102	299.596	7.65702		810	5.73083	288.888	8.4208		810	6.5131	295.182	9.57027		810	5.40063	261.244	7.93561
815	4.27455	299.828	6.28097		815	5.92523	286.528	8.70645		815	3.78207	298.867	5.55733		815	7.58175	290.88	11.1405		815	6.96705	285.904	10.2373		815	3.78195	273.075	5.55715
820	4.61145	300.62	6.77601		820	5.60083	287.804	8.22978		820	2.98755	299.282	4.38987		820	7.24405	291.906	10.6443		820	7.07542	286.699	10.3965		820	6.01287	274.096	8.83524
825	7.2286	301.944	10.6216		825	7.06585	290.879	10.3825		825	4.20073	299.129	6.17249		825	7.56005	290.481	11.1087		825	7.26648	291.244	10.6773		825	6.508	274.47	9.56277
830	4.35745	301.525	6.40278		830	6.3819	289.233	9.37749		830	5.82165	298.985	8.55426		830	6.79618	291.897	9.98622		830	7.29975	289.598	10.7262		830	6.0889	276.585	8.94695
835	6.37688	299.984	9.3701		835	7.51382	290.63	11.0407		835	4.8553	298.872	7.13432		835	4.8637	291.901	7.14666		835	7.68792	291.731	11.2965		835	4.63417	271.799	6.8094
840	6.37602	301	9.36885		840	5.3168	301.122	7.81244		840	5.34733	299.267	7.85729		840	8.44667	291.022	12.4114		840	5.62585	301.266	8.26656		840	6.71439	278.764	9.86604
845	5.5531	299.438	8.15966		845	6.92335	294.758	10.1731		845	6.01383	299.796	8.83664		845	6.93097	292.895	10.1843		845	7.96225	295.329	11.6996		845	4.2766	278.708	6.28398
850	6.46058	302.127	9.49309		850	7.85175	299.176	11.5373		850	5.19728	299.375	7.63681		850	6.1973	293.932	9.10624		850	8.12065	299.483	11.9324		850	4.68528	272.849	6.88449
855	5.88915	301.929	8.65344		855	7.7228	303.701	11.3478		855	4.34235	299.85	6.3806		855	7.92935	291.624	11.6513		855	8.11408	304.891	11.9227		855	7.61585	274.811	11.1906
860	4.68673	299.123	6.88662		860	5.1651	303.105	7.58953		860	5.21435	299.337	7.6619		860	4.32203	291.514	6.35073		860	4.9599	304.009	7.28802		860	7.1322	279.793	10.48
865	6.80363	300.263	9.99716		865	8.40745	298.687	12.3538		865	4.45437	299.885	6.5452		865	4.58777	290.241	6.74122		865	8.34465	300.082	12.2615		865	7.96795	275.102	11.708
870	5.80418	301.237	8.52858		870	8.36275	299.936	12.2881		870	4.7919	299.373	7.04116		870	7.46922	291.275	10.9752		870	8.43605	299.363	12.3958		870	7.5852	285.393	11.1456
875	6.79297	300.834	9.98151		875	8.3507	298.946	12.2704		875	4.53048	299.921	6.65702		875	6.15223	292.036	9.04		875	8.4972	297.458	12.4857		875	7.26325	276.81	10.6725
880	4.45443	300.445	6.54528		880	8.07308	299.318	11.8625		880	2.843	299.224	4.17747		880	6.63538	292.896	9.74994		880	8.13962	301.057	11.9603		880	4.76848	279.547	7.00674
885	6.17647	299.268	9.07564		885	8.23085	298.147	12.0943		885	4.3389	300.45	6.37553		885	3.43387	289.734	5.04569		885	8.14695	297.911	11.971		885	8.4986	285.325	12.4877
890	4.24627	299.508	6.23942		890	8.37983	300.454	12.3132		890	5.08372	299.725	7.46996		890	7.4117	292.688	10.8907		890	8.54718	299.21	12.5591		890	4.44473	280.244	6.53102
895	5.38703	298.081	7.91563		895	8.06898	301.533	11.8565		895	4.22835	299.581	6.21309		895	3.64628	289.646	5.35779		895	8.23653	300.634	12.1027		895	3.6982	286.092	5.43409
900	4.3061	298.166	6.32733		900	8.46935	299.895	12.4448		900	3.39993	299.188	4.99581		900	3.26205	288.498	4.79322		900	8.63533	299.126	12.6886		900	8.9402	284.522	13.1366
905	5.76323	296.741	8.46841		905	8.13725	302.732	11.9568		905	3.43173	299.215	5.04253		905	4.42355	289.604	6.49991		905	8.32947	303.699	12.2392		905	8.27775	290.218	12.1632
910	3.20375	296.656	4.70755		910	8.35595	305.354	12.2781		910	3.76435	298.81	5.53129		910	3.80413	287.567	5.58974		910	8.46377	304.072	12.4366		910	4.93125	290.06	7.24592
915	2.07795	297.346	3.05331		915	8.24643	304.707	12.1172		915	5.27435	298.745	7.75007		915	2.95705	288.004	4.34505		915	8.0716	305.057	11.8603		915	6.19165	287.899	9.09793
920	5.36848	296.792	7.88837		920	7.93318	304.204	11.6569		920	5.11648	298.298	7.51809		920	3.8787	289.187	5.69931		920	8.31442	303.335	12.2171		920	8.13083	294.321	11.9473
925	3.79382	296.85	5.5746		925	8.18008	303.5	12.0197		925	3.63727	298.875	5.34457		925	4.90558	289.518	7.20819		925	8.38577	302.173	12.3219		925	6.44748	290.253	9.47384
930	3.51115	297.043	5.15924		930	8.00005	305.308	11.7552		930	5.365	299.428	7.88327		930	6.62745	289	9.73829		930	8.15263	303.782	11.9794		930	7.46018	294.454	10.9619
935	3.34337	296.234	4.91271		935	7.26485	303.024	10.6749		935	2.7518	299.427	4.04346		935	6.35398	289.729	9.33645		935	7.89273	303.483	11.5975		935	6.66215	292.265	9.78928
940	3.1512	296.027	4.63034		940	7.45435	303.709	10.9533		940	5.88778	298.902	8.65143		940	4.74463	289.475	6.97169		940	8.054	302.233	11.8345		940	4.6872	291.304	6.88731
945	3.37548	296.048	4.95988		945	7.35288	305.59	10.8042		945	4.58835	299.389	6.74207		945	5.7138	290.078	8.39579		945	7.96838	304.395	11.7086		945	3.0461	287.638	4.4759
950	2.86337	296.528	4.20741		950	7.13663	305.666	10.4865		950	5.41282	299.184	7.95354		950	5.86973	289.902	8.6249		950	7.85965	305.547	11.5489		950	6.88235	288.37	10.1128
955	2.99878	296.128	4.40636		955	7.4218	305.355	10.9055		955	6.0935	299.01	8.95372		955	6.49375	289.514	9.54184		955	7.8174	304.315	11.4868		955	5.80833	290.863	8.53468
960	3.8285	296.14	5.62555		960	7.39365	302.319	10.8641		960	5.1867	299.574	7.62127		960	4.74168	290.145	6.96736		960	7.52037	302.236	11.0503		960	4.69723	292.822	6.90204
965	5.08522	297.728	7.47217		965	7.30308	304.057	10.731		965	4.84975	298.946	7.12616		965	3.83827	289.442	5.63991		965	7.57976	302.491	11.1376		965	4.3193	281.687	6.34673
970	5.70005	297.23	8.37558		970	6.63133	303.88	9.74399		970	6.31508	299.005	9.27929		970	3.45717	288.004	5.07993		970	7.279	302.011	10.6957		970	4.57535	280.98	6.72296
975	3.89255	297.797	5.71967		975	7.1503	302.773	10.5066		975	5.39132	299.441	7.92195		975	3.31675	288.355	4.87359		975	7.15715	301.602	10.5166		975	3.85047	287.521	5.65784
980	4.9828	296.843	7.32167		980	6.7842	301.497	9.96862		980	3.81755	298.71	5.60946		980	4.1256	288.639	6.06211		980	7.1064	301.182	10.4421		980	5.9778	281.316	8.78371
985	4.8123	298.356	7.07113		985	6.03665	299.912	8.87018		985	4.9714	299.941	7.30491		985	5.30142	288.099	7.78985		985	6.98703	298.848	10.2667		985	3.7288	281.839	5.47905
990	6.0867	297.951	8.94372		990	5.97715	299.797	8.78275		990	6.23847	299.461	9.16674		990	4.34545	289.978	6.38515		990	6.77327	298.291	9.95257		990	5.2589	284.428	7.72736
995	3.68635	297.774	5.41668		995	6.18672	302.525	9.0907		995	5.3482	299.686	7.85858		995	6.4084	290.109	9.41642		995	6.74178	301.927	9.90628		995	4.55213	283.277	6.68884
1000	5.29675	297.457	7.78298		1000	5.35955	299.709	7.87526		1000	5.2522	299.682	7.71752		1000	5.05298	288.767	7.42478		1000	6.46822	296.624	9.50433		1000	4.57207	273.723	6.71815
1005	4.80987	297.948	7.06757		1005	5.6674	298.638	8.32761		1005	4.7626	299.285	6.99811		1005	4.02167	288.971	5.9094		1005	6.08285	297.597	8.93807		1005	4.1269	276.937	6.06402
1010	4.91625	297.45	7.22388		1010	5.56365	297.265	8.17516		1010	5.3505	299.113	7.86196		1010	3.7289	288.27	5.4792		1010	6.13458	294.81	9.01407		1010	4.21695	276.77	6.19634
1015	6.06472	298.766	8.91143		1015	5.60026	299.606	8.22896		1015	5.15162	300.651	7.56973		1015	5.92287	289.999	8.703		1015	5.54935	298.203	8.15415		1015	4.11247	273.945	6.04282
1020	5.7174	298.297	8.40108		1020	4.68425	299.84	6.88298		1020	5.3005	300.622	7.78849		1020	4.8235	288.163	7.08759		1020	5.12388	299.089	7.52896		1020	3.9081	269.032	5.74251
1025	5.34302	298.193	7.85097		1025	4.93355	295.054	7.2493		1025	4.5573	299.655	6.69644		1025	4.0708	289.552	5.98158		1025	5.3728	293.538	7.89473		1025	3.59995	272.009	5.28972
1030	4.7113	298.244	6.92273		1030	4.76127	295.927	6.99616		1030	5.24523	300.599	7.70727		1030	5.7128	289.144	8.39432		1030	5.02865	294.979	7.38904		1030	3.29085	273.889	4.83553
1035	5.66372	297.073	8.32221		1035	4.169	298.804	6.12588		1035	4.2537	300.296	6.25033		1035	4.52293	287.748	6.64593		1035	4.55905	297.623	6.69901		1035	2.67132	270.163	3.92521
1040	5.24395	298.856	7.7054		1040	4.1444	296.329	6.08973		1040	3.71633	299.497	5.46072		1040	4.94557	286.815	7.26697		1040	4.98766	293.851	7.3288		1040	2.16033	256.774	3.17436
1045	5.40623	298.697	7.94384		1045	3.61318	295.296	5.30916		1045	3.6694	299.422	5.39177		1045	5.67443	286.539	8.33793		1045	4.34137	294.1	6.37916		1045	2.53342	266.857	3.72258
1050	5.7562	297.251	8.45809		1050	3.29847	294.585	4.84674		1050	2.32522	298.51	3.41666		1050	5.68315	284.995	8.35075		1050	4.50045	292.525	6.61291		1050	2.34253	267.5	3.44208
1055	5.9901	295.927	8.80178		1055	2.78975	289.504	4.09922		1055	4.4792	298.65	6.58168		1055	5.08763	286.365	7.47569		1055	4.21395	288.427	6.19193		1055	1.19463	259.515	1.75537
1060	6.3006	296.16	9.25802		1060	3.80282	291.549	5.58782		1060	5.52335	299.614	8.11594		1060	4.01208	287.948	5.89529		1060	4.2056	290.651	6.17966		1060	1.5658	262.275	2.30077
1065	6.01785	295.453	8.84256		1065	3.62708	293.22	5.32958		1065	3.55625	298.761	5.22551		1065	5.16357	286.899	7.58729		1065	3.66663	290.222	5.38769		1065	1.77635	258.736	2.61015
1070	5.38785	297.229	7.91684		1070	3.43642	288.26	5.04944		1070	3.11415	298.42	4.57589		1070	5.16525	286.747	7.58975		1070	3.7279	286.697	5.47773		1070	1.49415	259.73	2.19549
1075	4.96003	294.812	7.2882		1075	3.41035	289.619	5.01113		1075	5.41702	299.285	7.95971		1075	5.47333	287.831	8.04244		1075	3.96332	287.541	5.82366		1075	1.02188	256.243	1.50153
1080	5.1711	295.598	7.59835		1080	3.53781	285.629	5.19841		1080	4.39515	300.004	6.45818		1080	5.14425	286.598	7.5589		1080	3.97508	283.673	5.84093		1080	0.78097	251.505	1.14756
1085	5.84677	293.495	8.59118		1085	2.80325	283.119	4.11906		1085	3.7596	299.519	5.52431		1085	3.33625	287.175	4.90225		1085	3.89237	281.155	5.71941		1085	1.48252	259.588	2.1784
1090	5.75518	295.052	8.45658		1090	3.7613	284.673	5.52681		1090	3.62078	298.812	5.32032		1090	5.52222	288.364	8.11429		1090	4.079	284.475	5.99363		1090	1.50197	250.529	2.20698
1095	5.89817	295.322	8.66671		1095	2.39775	286.689	3.52322		1095	3.89837	299.438	5.72822		1095	5.6136	286.746	8.24855		1095	2.0688	285.656	3.03987		1095	1.50025	256.836	2.20445
