# Supplementary material for: Assessing global drinking water potential from electricity-free solar water evaporation device
Source: Nat Commun. 2024 Aug 8;15:6784. doi: 10.1038/s41467-024-51115-0 (PMC11310480; doi:10.1038/s41467-024-51115-0)
Supplement: Supplementary file 3 — Source data [file 41467_2024_51115_MOESM3_ESM.zip › 41467_2024_51115_MOESM3_ESM/Source Data/Supplementary Data/Supplementary data.xlsx]

## Sheet: Fig. S1
Precipitation	Pop. without SMDW	Percentage	Accumulated Percentage
cm		%	%
0~20	122542000	5.66427	5.66427
20~40	137141000	6.33907	12.0033
40~60	198596000	9.17969	21.183
60~80	247647000	11.447	32.63
80~100	280641000	12.9721	45.6021
100~200	859512000	39.7292	85.3313
>200	317346000	14.6687	100

## Sheet: Fig. S2
GNI_LEVEL	pop_noSMDW million	pop_noSMDW/km2
Low income	491.31	43.0754
Lower middle income	1291.94	66.0016
Upper middle income	399.081	5.70666
High income	13.6228	0.26199

## Sheet: Fig. S4
Distribution of Conductivity
Case 1	Case 2	Case 3	Case 4	Case 5
uS cm-1	uS cm-1	uS cm-1	uS cm-1	uS cm-1
64.04	36.25	6.304	25.03	43.74
53.5	17.45	61.94	9.959	25.46
15.83	16.8	15.9	60.84	24.53
19.51	15.13	29.36	11.63	26.12
56.93	17.26	20.37	33.7	24.4
49.76	12.11	25.42	68.27	8.287
41.88	9.019	48.87	19.82	27.91
11.16	10.45	25.89	16.69	17
11.76	12.86	20.13	18.66	20.98
12.01	11.22	11.05	12.06	14.12
7.475	12.31	11.03	13.24	12.89
8.602	29.12	11.33	12.06	15.34
6.566	11.51	10.06	13.18	13.14
11.75	6.247	10.32	12.96	12.37
8.721	15.99	10.41	18.31	11.52
11.55	11.59	10.52	15.41	12.51
8.945	8.223	9.938	14.87	15.31
9.175	11.22	11.21	16.34	12.68
6.551	13.48	11.68	15.64	15.84
6.164	14.76	8.268	7.965	14.5
7.961	13.59	10.06	15.62	14.46
15.78	14.6	10.73	13.68	14.48
16.38	16.34	10.44	17.79	14.81
7.113	8.794	18.86	18.55	39.47
22.87	16.8	12.71	18.73	20.36
10.94	14.72	10.63	13.65	15.18
5.637	15.01	9.477	13.88	14.6
4.409	8.5	11.8	11.18	17.08
7.471	18.01	10.64	17.03	19.52
18.06	18.6	12.62	26.9	19.73
5.431	7.656	14.18	13.73	22.01
16.38	15.69	14.73	16.61	22.87
12.05	7.025	14.94	14.05	22.68
6.198	13.06	13.02	15.86	20.13
6.432	10.3	16.57	19.75	23.07
11.1	20.43	14.01	19.23	22.62
9.031	9.429	14.88	11.74	22.9
8.703	20.14	28.49	19.58	18.5
19.61	24.29	13.27	17.48	23.82
17.92	18.95	14.66	15.16	17.91
9.18	14.96	14.65	12.92	20.57
18.04	19.75	13.03	18.71	21.95
4.336	23.54	14.35	10.76	24.36
4.336	23.54	14.35	10.76	24.36
5.006	9.359	17.15	9.354	22.45
19.13	18.3	15.67	17.46	17.87
5.157	14.67	15.21	7.686	22.65
4.132	5.542	22.21	11.3	18.69
3.89	20.78	14.73	14.46	22.83
11.49	16.54	15.1	10.04	20.36
2.724	16.76	14.08	9.867	19.47
10.74	18.62	11.62	11.84	17.81
8.645	15.82	10.49	9.972	16.28
5.431	16.36	11.91	6.862	16.92
3.879	6.857	12.42	7.059	15.97
8.981	13.02	12.91	8.812	16.44
8.654	13.53	10.68	9.254	15.09
9.092	9.611	9.512	8.167	14.87
8.248	10.02	10.66	6.712	15.01
9.061	13.06	9.052	8.312	13.82
10.41	10.96	9.695	5.822	13.69
10.74	15.59	11.59	10.14	13.65
13.28	15.57	9.269	7.556	13.78
11.32	9.96	9.336	6.073	12.81
6.573	8.756	10.07	4.685	12.11
5.839	10.93	12.48	5.271	14.94
17.75	18.76	13.05	9.162	14.82
12.98	17.51	15.03	8.485	15.51
7.806	8.788	18.87	4.981	17.84
13.47	13.98	18.48	5.227	20.5
9.399	16.01	18.13	7.557	14.95
15.81	14.53	11.98	7.996	13.98
5.472	9.282	14.4	4.584	16.59
8.069	9.326	15.06	7.098	14.84
9.156	13.37	13.95	5.986	17.21
5.603	10.68	17.15	5.927	20.39
9.665	17.91	38.69	10.01	12.63
10.24	9.815	9.585	9.719	20.14
6.927	12.89	9.539	9.332	15.76
9.749	13.65	7.705	8.424	10.25
10.17	13.52	6.345	7.49	9.454
12.67	14.76	7.025	6.066	10.86
13.56	23.76	7.368	5.707	10.44
13.56	23.76	7.368	5.707	10.4
9.152	5.781	10.36	8.218	12.08
12.86	9.438	8.904	6.396	12.93
9.874	8.573	10.44	4.878	12.41
10.75	9.857	10.19	6.539	10.78
8.744	4.639	10.53	5.33	11.32
8.99	8.438	7.991	7.934	10.42
8.778	12.65	17.48	16.94	11.53
7.337	9.885	8.198	8.844	12.96
8.865	9.674	7.954	7.436	9.913
15.37	9.998	6.931	8.741	11.06
8.497	9.361	9.951	6.13	13.16
9.565	7.356	8.702	6.637	10.13
7.93	11.69	8.335	8.14	11.42
7.826	9.856	7.854	6.345	10.07
11.56	9.748	7.684	10.31	9.981
8.534	10.08	7.229	8.848	8.745

## Sheet: Fig. S5
Day	Cl	Cl	Cl	Cl	Cl	Cl	SO4	SO4	SO4	SO4	SO4	SO4
	mg L-1	mmol L-1	mmol L-1	mmol L-1	mmol L-1	mmol L-1	mg L-1	mmol L-1	mmol L-1	mmol L-1	mmol L-1	mmol L-1
	Original	Case 1	Case 2	Case 3	Case 4	Case 5	Original	Case 1	Case 2	Case 3	Case 4	Case 5
10	930.8	2.15073	2.70733	1.55623	0.79242	1.23802	333	0.5551	0.79639	0.82077	3.08028	5.32898
20	930.8	0.16961	0.24583	0.09967	0.02053	0.26688	333	0.51923	0.44072	0.34563	0.34583	0.69562
30	930.8	0.25624	0.09412	0.15685	0.46456	0.2405	333	0.50093	0.32772	0.67309	2.6638	1.8584
40	930.8	0.15995	0.06658	0.05466	0.11072	0.08196	333	3.6419	0.40427	0.14873	0.77705	0.45326
50	930.8	0.46303	0.12243	--	0.10972	0.58942	333	1.74178	0.33002	0.8337	0.36841	0.14948
60	930.8	0.59689	0.06139	0.07502	0.14216	0.12232	333	0.45301	0.56575	0.22726	0.48445	0.44701
70	930.8	0.02345	0.03895	0.03984	0.06199	0.12941	333	0.10903	0.27432	0.20571	0.30922	0.8461
80	930.8	0.04367	0.03412	0.04176	0.06423	0.04593	333	0.34901	0.33816	0.22221	0.33532	0.37913
90	930.8	0.43617	0.13288	1.7905	0.2331	0.4451	333	0.59313	0.56467	0.69277	0.82396	1.35929

## Sheet: Fig. S6
Time	Vapor mass concentration	Vapor mass concentration	Vapor mass concentration	Vapor mass concentration	Vapor mass concentration	Vapor mass concentration		Time	Temperature	Temperature	Temperature	Temperature	Temperature	Temperature
h	g m^-3	g m^-3	g m^-3	g m^-3	g m^-3	g m^-3		h	℃	℃	℃	℃	℃	℃
	Case 1	Case 2	Case 3	Case 4	Case 5	En.			Case 1	Case 2	Case 3	Case 4	Case 5	En.
0	57.5069	57.2833	57.8672	60.1733	58.8616	37.9795		0	25.5	25.4	25.4	27.7	26.6	26.1
0.66667	55.7656	55.6043	56.1711	58.3748	57.1518	38.5337		0.66667	25	24.9	24.9	27.2	26.1	25.5
1.33333	51.9547	52.0608	52.6976	54.3948	53.337	39.128		1.33333	23.8	23.8	23.8	26	24.9	24.5
2	51.9547	52.0608	52.6976	54.014	53.0763	39.0726		2	23.8	23.8	23.8	25.9	24.8	24.5
2.66667	51.025	51.7487	51.8068	53.3782	52.1337	38.418		2.66667	23.5	23.7	23.5	25.7	24.5	24.1
3.33333	50.1612	50.822	50.9289	52.1261	51.4589	38.8672		3.33333	23.2	23.4	23.2	25.3	24.3	23.9
4	48.9122	49.9608	49.3616	50.8431	49.885	38.7241		4	22.8	23.1	22.7	24.9	23.8	23.3
4.66667	48.0303	48.716	48.5197	49.7182	49.2166	38.8697		4.66667	22.5	22.7	22.4	24.6	23.7	23.1
5.33333	47.2105	47.5955	47.9813	49.1272	48.4712	39.2568		5.33333	22.2	22.3	22.2	24.4	23.5	22.9
6	52.6787	47.0197	54.7715	57.2124	54.5173	40.2534		6	25.8	22.1	25.8	28.1	26.4	24.6
6.66667	55.7116	59.3907	64.5936	64.2785	61.8137	41.7527		6.66667	27.4	27.4	31.9	31.4	29.9	26.5
7.33333	59.1037	74.2103	65.0626	65.4775	63.6494	40.7518		7.33333	29.1	31.9	31.1	31.3	29.8	27
8	62.921	71.0772	69.8895	73.0938	68.85	42.6194		8	30.8	31.2	32.1	33.5	31.3	28.4
8.66667	67.527	87.2793	88.4772	104.945	76.1745	42.4452		8.66667	32.9	40.3	42.5	45.9	33.7	31.3
9.33333	78.6807	107.932	119.006	136.9	115.191	42.2107		9.33333	40.7	47	50.3	53	47	33.2
10	123.382	138.86	175.041	174.912	175.065	41.002		10	56	53.1	59.6	60.2	56.5	36.8
10.6667	128.323	199.981	174.423	179.795	169.377	39.6009		10.6667	54.4	62.1	57.4	58.2	56.1	38.4
11.3333	129.89	196.587	170.183	179.79	168.008	39.7507		11.3333	52	59	54.2	56.2	54	38.7
12	134.759	195.768	177.214	187.792	171.288	37.3431		12	50.5	56.5	53.2	55.4	53.3	39.3
12.6667	137.424	204.328	178.068	198.014	175.161	40.7528		12.6667	49.2	56.1	52.3	54.9	52.9	41.4
13.3333	132.794	211.764	169.943	187.107	171.688	39.1678		13.3333	48.3	55.6	52.4	55.1	52.7	38.6
14	123.911	202.021	152.778	169.468	156.641	36.9378		14	45.9	57	50	52.8	50.8	37.4
14.6667	96.8981	179.693	153	117.54	106.03	36.876		14.6667	37.9	55	50	42.3	40.3	33.1
15.3333	89.2662	121.941	105.433	99.1869	91.7026	36.7717		15.3333	34.2	41.8	38.6	37.6	35.8	31.7
16	79.3165	101.114	89.7146	88.0302	81.2976	38.1779		16	31.9	36.5	34	35.1	33.4	30.6
16.6667	79.9691	88.531	79.8542	87.0825	81.0336	37.1402		16.6667	31.8	33.8	31.7	34.8	33.2	30.3
17.3333	76.6925	87.2236	78.6387	83.1226	76.9473	37.7413		17.3333	31.1	33.4	31.3	33.9	32.1	29.9
18	71.6926	83.2802	75.4863	76.5096	71.5341	35.7791		18	29.7	32.5	30.6	32.4	30.6	28.8
18.6667	68.8497	76.2727	70.3869	72.9648	68.5944	38.461		18.6667	28.8	30.8	29.2	31.4	29.6	28.1
19.3333	67.5504	72.5183	67.5054	71.567	67.4194	37.1363		19.3333	28.4	29.7	28.3	31	29.3	27.9
20	65.8172	70.7515	66.1554	70.7512	66.9108	37.2567		20	27.9	29.2	27.9	30.7	29	27.8
20.6667	64.8748	68.6909	66.5613	68.7576	66.4977	37.2707		20.6667	27.6	28.6	27.9	30.2	28.8	27.5
21.3333	64.2523	66.9988	65.606	67.349	65.3518	38.0637		21.3333	27.4	28.1	27.6	29.8	28.5	27.5
22	61.9681	65.4552	64.9749	64.8434	63.1115	39.2374		22	26.8	27.7	27.4	29.2	27.9	26.9
22.6667	60.9465	62.8284	62.2986	64.8434	61.8836	39.1098		22.6667	26.5	27	26.7	29.2	27.6	26.9
23.3333	58.5984	60.4787	60.6739	62.7602	59.9703	39.9701		23.3333	25.8	26.3	26.2	28.5	27.1	26.3
24	57.6243	58.3712	58.9062	60.8792	58.7675	39.1359		24	25.5	25.7	25.7	27.9	26.7	26.1
Daytime
Average	102.784	146.273	132.111	137.785	125.63	39.2358			41.84	47.8933	45.9733	47.26	44.2067	34.6067
Medium	96.8981	138.86	152.778	136.9	115.191	39.1678			40.7	53.1	50	52.8	47	33.2
Min	62.921	71.0772	69.8895	73.0938	68.85	36.7717			30.8	31.2	31.3	33.5	31.3	28.4
Max	137.424	211.764	178.068	198.014	175.161	42.6194			56	62.1	59.6	60.2	56.5	41.4

## Sheet: Fig. S7
Solar irradiance	Energy efficiency		Day	Energy efficiency		Number of families	1
kWh m-2 d-1	%			%		Number of comparisons per family	3
5.12	44.7461		1	44.7461		Alpha	0.05
4.12	41.8768		2	41.8768
3.72	45.3152		3	45.3152		Dunn's multiple comparisons test	Mean rank diff.	Significant?	Summary	Adjusted P Value
3.17	27.6594		4	27.6594		Day vs. Energy efficiency (%)	3.96	No	ns	>0.9999	A-B
1.42	57.763		5	57.763		Energy efficiency (%) vs. Solar irradiance (kWh m-2 d-1)	143.1	Yes	****	<0.0001	B-C
3.24	13.0944		6	13.0944
6.26	72.7431		7	72.7431
3.93	24.4696		8	24.4696		Test details	Mean rank 1	Mean rank 2	Mean rank diff.	n1	n2	Z
5.34	45.551		9	45.551		Day vs. Energy efficiency (%)	200.8	196.9	3.96	100	100	0.3228
6.9	70.6689		10	70.6689		Energy efficiency (%) vs. Solar irradiance (kWh m-2 d-1)	196.9	53.8	143.1	100	100	11.66
4.92	21.2705		11	21.2705
4.44	69.5633		12	69.5633
6.07	57.6863		13	57.6863
4.75	51.2089		14	51.2089
6.07	68.9626		15	68.9626
6.63	67.3184		16	67.3184
3.53	51.2797		17	51.2797
5.74	46.2202		18	46.2202
4.61	30.7995		19	30.7995
3.87	42.0971		20	42.0971
5.79	66.4356		21	66.4356
4.59	75.0542		22	75.0542
5.61	51.3246		23	51.3246
2.07	28.4206		24	28.4206
3.93	46.6362		25	46.6362
6.19	55.2886		26	55.2886
5.45	42.9709		27	42.9709
4.09	32.3641		28	32.3641
5.98	43.6084		29	43.6084
5.83	45.6037		30	45.6037
1.36	84.02		31	84.02
3.41	47.4441		32	47.4441
1.81	38.7537		33	38.7537
1.38	35.6624		34	35.6624
2.53	22.5825		35	22.5825
5.99	58.3623		36	58.3623
3.59	31.5142		37	31.5142
4.21	70.4076		38	70.4076
5.76	62.0676		39	62.0676
4.06	62.5591		40	62.5591
1.97	52.2608		41	52.2608
5.22	42.8053		42	42.8053
3.33	43.1479		43	43.1479
5.32	27.008		44	27.008
2.9	22.042		45	22.042
5.22	47.7902		46	47.7902
1.56	64.1829		47	64.1829
1.81	13.1263		48	13.1263
4.36	52.2864		49	52.2864
3.88	59.338		50	59.338
2.92	40.6824		51	40.6824
5.13	58.0014		52	58.0014
5	61.3197		53	61.3197
2.75	57.8022		54	57.8022
2.5	29.1891		55	29.1891
4.18	41.2757		56	41.2757
5	41.634		57	41.634
4.79	43.2231		58	43.2231
4.06	37.0618		59	37.0618
4.61	53.623		60	53.623
4.38	60.7008		61	60.7008
4.51	41.5166		62	41.5166
4.34	65.1705		63	65.1705
4.19	49.2776		64	49.2776
3.68	37.8145		65	37.8145
3.26	41.6451		66	41.6451
4.16	58.7436		67	58.7436
4.21	56.2992		68	56.2992
2.71	44.0437		69	44.0437
3.27	43.2477		70	43.2477
3.37	41.9644		71	41.9644
3.3	73.5383		72	73.5383
2.65	21.5599		73	21.5599
2.93	38.806		74	38.806
3.28	37.0796		75	37.0796
2.34	20.5482		76	20.5482
3.16	39.7408		77	39.7408
3	52.9853		78	52.9853
3.46	49.2109		79	49.2109
3.56	39.5658		80	39.5658
3.33	64.2123		81	64.2123
3.26	55.5268		82	55.5268
3.06	64.7019		83	64.7019
2.72	72.7896		84	72.7896
2.91	48.2091		85	48.2091
2.81	29.5925		86	29.5925
2.44	25.7338		87	25.7338
2.32	42.6698		88	42.6698
2.19	20.1475		89	20.1475
3.27	53.4541		90	53.4541
3.11	37.8332		91	37.8332
2.91	32.8522		92	32.8522
2.85	47.4377		93	47.4377
2.91	61.2334		94	61.2334
2.53	33.7619		95	33.7619
3	58.6421		96	58.6421
2.93	38.2268		97	38.2268
2.84	43.0235		98	43.0235
2.82	54.9632		99	54.9632
2.77	46.1529		100	46.1529

## Sheet: Fig. S9
City	Longitude	Latitude
Tijuana	-115.744	31.7774
Lima	-76.4472	-12.3607
Sao Paulo	-46.5646	-23.5229
Recife	-35.0949	-8.0802
Guatemala	-90.4729	14.5922
Cancun	-86.8254	21.0774
Lagos	3.4156	6.5736
Dakar	-17.3282	14.7607
Cairo	31.3193	30.0944
Addis Ababa	38.7241	9.0008
Zabid	43.3325	14.1623
Kampala	32.5934	0.3286
Blantyre	34.9884	-15.846
Cape Town	18.6595	-33.904
Adelaide	138.767	-34.9316
Kabul	69.377	34.5693
New Delhi	77.1993	28.6996
Colombo	79.9441	7.1402
Bandung	107.757	-6.5379
Manila	120.809	14.6857
Urumqi	87.5864	43.8195
Ulaanbaatar	106.867	48.0789
Saint Petersburg	30.4245	59.9336
Arkhangelsk	40.488	64.5961
Novokuznetsk	87.1117	53.7366
Pyongyang	125.802	39.0779
Lisbon	-9.1743	38.766
Phoenix	-112.044	33.4795
Vancouver	-123.14	49.3626
Paris	2.5218	48.9748

## Sheet: Fig. S10
	Importance	SD	Importance	SD
	a.u.		a.u.
	Case2	Case2	Case4	Case4
1	0.85684	0.05933	0.84914	0.04165
2	3.5228	0.22354	4.58364	0.30285
3	1.19846	0.10877	1.38361	0.21097
4	2.70891	0.20554	1.44637	0.18493

## Sheet: Fig. S12
Water yield_Eva.opt. (L m-2 d-1)	Water yield_Eva.cond.opt. (L m-2 d-1)	Water yield_Potential (L m-2 d-1)
1.88046	4.40736	8.47064
1.9244	4.38681	8.439
1.8858	5.14749	9.15383
1.26706	3.38253	6.39044
1.30835	4.08822	7.61142
1.267	4.14008
1.53899	3.25975	6.82427
1.81774	3.4839	7.16282
1.44817	2.5764	5.83911
1.42481	1.93929	4.77532
1.23683	1.77504	3.80671
1.76539	4.92516	9.03986
1.24641	2.25815	5.06447
1.60231	4.13014	7.971
1.59727	3.5264	7.20895
1.75837	3.17681	6.93045
1.83471	3.99703	7.90326
1.26	4.05009	7.53953
1.38246	4.51733	8.11025
1.31165	3.91474	7.35161
1.80766	4.2493	8.19352
1.92082	2.96978	7.34164
1.29157	3.17019	6.31977
1.76596	3.97851	7.87474
1.48479	2.13748	5.30599
1.05343	1.51716	3.80356
1.6026	3.53212	7.05095
1.24768	4.08844	7.60297
1.3893	4.41984	8.11008
1.8704	5.21665	9.48205
1.2871	4.1612	7.69082
1.75797	3.16962	6.62021
1.46687	2.48175	5.13477
2.08856	4.13475	8.32077
1.52713	4.98333	8.94684
1.77851	5.18561	9.52869
1.27159	2.0411	4.81852
1.42639	2.34692	5.18056
1.23479	3.88009	7.34376
1.41656	2.55229	5.58886
1.51831	4.83711	8.77776
1.91921	4.93719	9.10473
1.26161	4.15116
2.02316	3.45734	7.03947
1.00806	1.48385	3.97563
1.36719	2.41192	5.37618
1.8316	3.29676	6.31312
1.19738	1.94853	4.46456
1.23951	3.90335	7.02421
1.67339	3.40288	7.06349
1.45857	3.8974	7.35212
1.3486	3.52863	6.33387
1.09277	3.4768	6.62014
1.75254	3.99593	7.93263
1.7628	5.06323	9.13298
0.87482	1.21895	3.28176
1.46857	2.3072	5.75249
1.39683	4.27194	7.95035
1.9287	5.27278	9.53957
1.24671	3.94101	7.32646
1.74341	2.49354	5.75774
1.31829	2.01224	4.5135
1.69378	2.96308	6.62843
2.08342	4.90911	9.3238
1.5838	4.25481	8.06306
2.04485	4.29548	8.48386
1.96794	4.82223	9.04385
1.56451	2.52936	6.02203
1.64546	2.5161	6.4359
1.29793	2.42397	5.34797
1.93614	4.30505	8.26847
1.48226	4.47127
1.85767	5.03669	9.17465
1.74889	5.0483	9.13367
1.20739	3.7613	6.6821
1.7874	4.28019	8.23216
1.78537	4.40198	8.40801
1.56597	2.77146	6.18663
1.20492	1.87022	4.36569
2.08635	4.83492	9.16439
1.13861	3.57083	6.88262
2.43949	3.66461	8.2485
1.77007	3.90235	7.75742
1.17517	1.81093	4.22233
1.42854	3.53134	6.94023
1.78526	2.55653	6.67442
1.78244	4.52658	8.43717
1.5272	2.55764	5.8504
1.66546	4.62638	8.58419
1.39281	2.61915	5.98288
1.97733	4.43528	8.68935
1.37468	2.31644	5.40076
1.54808	2.84987	6.12397
1.86463	4.25259	7.90217
1.24799	1.78116	4.12378
1.77625	4.23604	8.09675
1.87409	4.0509	8.08629
1.23191	3.69009	6.57939
1.44668	3.68399	7.13117
0.89769	1.2275	3.53963
1.31288	2.40397	5.2323
1.40754	4.00362	7.68521
1.41857	4.63273	8.46306
1.21406	3.87132	7.29224
1.40061	4.52571	8.43385
1.41685	4.33945	8.05306
1.54793	3.96838	7.62765
1.62877	3.21794	6.58355
1.23922	4.01315	7.46594
1.26083	1.96803	4.49012
1.51648	2.49312	5.82336
1.48151	4.70859	8.61225
1.02676	3.10954	6.08925
1.47705	2.58516	5.47217
0.93944	1.29982	3.85378
0.99478	1.4441	3.61275
1.22654	3.92375	7.16001
1.87002	4.5148	8.55746
1.15094	1.76637	4.11558
1.61649	4.88033	8.82832
1.06516	3.12895	6.22785
1.4696	4.62657	8.63175
2.10564	4.95294	9.30995
1.27106	2.81225	5.78444
1.40504	4.41809	6.79753
1.55606	4.88523	8.82717
1.11414	1.55803	4.38078
1.29285	1.89754	4.27432
1.24598	1.97197	4.56915
1.35971	4.35951	7.06343
1.42589	2.58796	5.49166
1.25574	3.59085	5.48994
1.33968	3.71482	7.2047
1.10442	3.39197	6.61172
1.26394	3.46222	6.76169
1.5822	2.64012	6.38544
2.08048	3.07081	7.00065
1.84104	5.16349	9.35823
1.40463	4.21361	7.92009
1.06988	1.52529	4.14688
1.36846	3.82735	7.31924
1.27659	4.04926	7.5219
1.40009	3.67247	7.04244
1.9684	3.59767	7.33516
1.48898	4.74392	8.58842
1.46189	2.70994	5.43066
1.22825	3.96202	7.49345
1.3432	4.01307	7.54923
1.92809	4.6564	8.82183
1.45305	2.495	5.5416
1.72951	3.77095	7.5982
1.65851	2.38767	6.01861
1.31554	4.18942	7.69608
1.30901	4.139	7.65034
1.35807	2.08003	4.68136
1.1693	1.8906	4.43202
1.27654	3.37446	6.51973
1.45553	2.84136	6.08775
1.34952	2.03547	4.93753
1.91569	4.5637	8.58555
1.72112	2.7686	6.43782
1.90613	3.45131	7.33868
1.69198	4.22172	8.04008
1.97789	4.66908	8.81906
1.60418	2.99026	6.57128
2.109	3.88655	8.32518
1.30979	4.32845
1.2525	4.16105
1.1995	3.9079
1.67527	4.56539
1.34088	2.07865
1.29918	4.27494
1.80887	4.14255
0.95437	1.35313
1.65281	3.86948
1.77426	4.01323
1.3347	4.17609

## Sheet: Fig. S13
City name	latitude	longitude		Abuja						Cairo						Jakarta						Mexico						New Delhi						Ulaanbaatar
Mexico City	19.4279	-99.1325		Day	Surface solar irradiation	Temperature	Case 2 SMDW yield	Case 4 SMDW yield		Day	Surface solar irradiation	Temperature	Case 2 SMDW yield	Case 4 SMDW yield		Day	Surface solar irradiation	Temperature	Case 2 SMDW yield	Case 4 SMDW yield		Day	Surface solar irradiation	Temperature	Case 2 SMDW yield	Case 4 SMDW yield		Day	Surface solar irradiation	Temperature	Case 2 SMDW yield	Case 4 SMDW yield		Day	Surface solar irradiation	Temperature	Case 2 SMDW yield	Case 4 SMDW yield
Abujia	9.0601	7.4741			kWh	K	L m^-2 day^-1	L m^-2 day^-1			kWh	K	L m^-2 day^-1	L m^-2 day^-1			kWh	K	L m^-2 day^-1	L m^-2 day^-1			kWh	K	L m^-2 day^-1	L m^-2 day^-1			kWh	K	L m^-2 day^-1	L m^-2 day^-1			kWh	K	L m^-2 day^-1	L m^-2 day^-1
Cairo	30.0651	31.2371		5	5.85127	298.527	1.40475	4.65229		5	3.56457	284.784	1.47107	2.1472		5	5.4779	300.125	1.27636	4.35917		5	4.96942	287.739	2.36632	3.27226		5	4.07163	283.194	1.80127	2.38335		5	1.3436	250.772	0.16879	0.2372
New Delhi	28.6295	28.6295		10	5.4962	298.106	1.31644	4.31885		10	3.9018	283.667	1.64962	2.26309		10	4.81553	299.369	1.09641	3.72821		10	4.60685	284.255	2.02197	2.77633		10	4.23555	283.097	1.83114	2.43513		10	1.6363	257.032	0.19852	0.27215
Jakarta	-6.1725	106.823		15	5.29375	298.807	1.26226	4.14641		15	3.79715	283.643	1.63377	2.26022		15	4.37402	299.384	0.99947	3.26392		15	4.3152	285.135	1.97065	2.67692		15	4.39475	282.221	1.8944	2.54065		15	1.81968	252.401	0.2144	0.2967
Ulaanbaatar	47.9216	106.925		20	4.85242	299.636	1.14249	3.76632		20	2.75195	285.304	1.15277	1.55021		20	3.9203	298.869	0.91038	2.87789		20	5.6667	284.893	2.69472	3.7751		20	2.4526	283.868	1.03374	1.36429		20	1.80553	255.742	0.24099	0.33521
				25	6.00075	299.771	1.44156	4.88643		25	4.2919	286.617	1.95533	2.71148		25	2.92373	297.924	0.66563	2.04867		25	5.7236	287.243	2.7723	3.90971		25	4.55503	285.251	2.07862	2.82668		25	2.08912	258.044	0.32371	0.44576
				30	5.21455	300.508	1.22808	4.17633		30	4.20687	285.079	1.91337	2.62499		30	4.21598	298.812	0.97237	3.14697		30	6.1408	285.244	3.03087	4.1818		30	4.41823	283.49	1.93889	2.65163		30	2.3397	250.443	0.33107	0.47192
				35	5.82908	300.942	1.41889	4.73704		35	4.58875	290.612	2.08515	3.05558		35	5.49327	299.365	1.27196	4.33917		35	5.98692	287.944	3.04391	4.16435		35	5.03402	287.068	2.35808	3.25827		35	2.38655	247.754	0.35182	0.49005
				40	6.117	300.459	1.50159	4.97206		40	4.20657	286.112	1.92283	2.68911		40	5.334	299.523	1.23287	4.17232		40	5.12453	286.29	2.39821	3.34713		40	5.14227	284.914	2.378	3.30336		40	2.79418	247.007	0.61575	0.71444
				45	5.68428	300.403	1.38559	4.59059		45	4.1322	284.932	1.89468	2.57088		45	4.91395	299.859	1.14429	3.81252		45	5.51202	288.95	2.60214	3.81028		45	4.50808	282.816	1.95723	2.62632		45	2.59553	250.407	0.4569	0.58748
				50	5.77948	300.16	1.41033	4.68628		50	4.3623	285.652	2.01996	2.75159		50	4.8491	299.989	1.10751	3.77618		50	6.7896	288.586	3.46675	4.93205		50	5.57912	284.011	2.56995	3.53032		50	3.6137	260.44	0.99589	1.31841
				55	5.26198	299.825	1.22458	4.16584		55	4.81658	287.999	2.31597	3.23427		55	4.7546	299.224	1.10165	3.68918		55	4.432	289.804	2.06191	2.99537		55	4.11496	287.055	1.91196	2.63824		55	3.89183	262.084	1.13453	1.46833
				60	3.18562	300.289	0.74646	2.34883		60	3.38867	286.009	1.40831	2.06786		60	2.78443	299.67	0.63983	1.94591		60	6.67643	290.867	3.23469	4.90535		60	6.12205	283.515	2.91856	3.82026		60	3.941	267.574	1.18511	1.52828
				65	5.57485	302.44	1.41429	4.66623		65	5.31563	286.571	2.4656	3.54566		65	1.63847	298.186	0.51469	1.22345		65	6.22155	289.979	3.03811	4.53085		65	6.3931	285.309	3.15389	4.27472		65	4.45015	268.939	1.27875	1.79066
				70	6.86552	304.093	1.70883	5.45215		70	6.12865	288.961	3.11647	4.36388		70	2.73825	299.094	0.62692	1.85958		70	6.9261	292.365	3.36877	5.32728		70	6.83955	287.95	3.57159	4.92291		70	5.05615	261.223	1.62468	2.52199
				75	5.3605	303.435	1.30692	4.32417		75	4.72117	287.051	2.22566	3.21378		75	4.10025	299.13	0.98591	3.03896		75	4.73043	290.923	2.13621	3.36276		75	6.50748	286.451	3.331	4.62335		75	4.97817	273.744	1.65533	2.45212
				80	5.8081	303.251	1.49189	4.85144		80	6.29885	290.97	2.92811	4.67366		80	4.28555	299.615	0.99861	3.23178		80	5.8192	288.831	2.87126	3.94363		80	5.94267	291.635	2.77918	4.29492		80	4.92702	262.993	1.61072	2.47963
				85	6.35468	302.72	1.65554	5.32184		85	5.5881	288.39	2.74957	3.86935		85	5.25268	299.859	1.2116	4.10151		85	7.90935	289.096	4.12328	5.58344		85	7.01342	287.918	3.51345	5.06437		85	5.03388	266.716	1.69548	2.55881
				90	6.77742	303.258	1.73712	5.74751		90	4.31325	286.681	1.88836	2.61902		90	4.35227	300.095	1.01631	3.2981		90	6.47207	291.059	3.06226	4.79858		90	5.82438	285.694	2.82911	3.90407		90	6.2142	272.017	2.38919	3.51579
				95	5.63438	304.682	1.47625	4.80301		95	6.60017	290.727	3.04902	4.84845		95	4.56855	299.648	1.03694	3.46584		95	5.34182	290.766	2.51349	3.84719		95	5.69525	292.325	2.49709	4.16102		95	4.11202	270.171	1.37296	1.71136
				100	6.03455	303.51	1.54778	5.00794		100	7.05012	292.196	3.35167	5.39633		100	5.31715	300.545	1.24312	4.20702		100	8.00422	290.739	3.94583	5.81376		100	7.5514	291.8	3.66166	5.53296		100	5.8624	272.082	2.22606	3.18702
				105	6.9596	303.878	1.72943	5.67603		105	2.2123	290.676	0.95236	1.47971		105	3.92868	300.651	0.94051	2.9988		105	7.872	290.86	4.1067	5.3774		105	2.1555	290.25	0.97621	1.43283		105	6.9863	278.458	3.17516	4.5009
				110	4.43768	303.971	1.122	3.56774		110	7.00465	289.766	3.3924	5.05027		110	3.2559	299.976	0.73682	2.34124		110	7.61562	291.425	3.62751	5.4514		110	7.85148	289.128	4.07859	5.48982		110	5.50605	273.481	2.08054	3.03588
				115	6.59163	301.216	1.62996	5.26788		115	6.12148	295.257	2.1077	4.71927		115	5.39272	300.495	1.24649	4.24496		115	7.58998	292.82	3.49827	5.75157		115	7.20547	296.677	1.89714	5.6994		115	6.08453	273.239	2.27446	3.17604
				120	5.14792	303.739	1.32035	4.24093		120	5.37325	299.017	1.27633	4.25346		120	4.0365	299.611	0.94005	2.96179		120	5.55372	292.724	2.21221	4.03855		120	6.98978	299.509	1.68397	5.62622		120	7.93698	280.814	3.95793	4.99909
				125	6.54358	300.825	1.57387	5.33929		125	5.90318	299.418	1.68508	4.69784		125	5.00448	299.079	1.17938	3.88268		125	5.6621	292.807	2.40116	4.19039		125	8.08928	299.765	2.17935	6.80617		125	7.68765	276.343	3.51209	4.75053
				130	7.04257	300.6	1.67059	5.37757		130	8.17053	294.389	2.37539	6.19713		130	4.29877	300.094	0.99135	3.27218		130	8.00793	292.979	3.43935	6.19928		130	8.14563	294.218	2.54205	6.52578		130	4.59207	272.321	1.84762	2.45437
				135	5.37752	299.682	1.25912	4.28468		135	8.21312	303.29	2.24997	7.02916		135	4.02802	300.191	0.95494	3.01427		135	6.48117	293.79	2.36076	5.10147		135	8.1588	302.641	2.20526	6.99238		135	5.18192	273.434	2.14689	3.2195
				140	5.12028	299.228	1.19998	3.95698		140	8.09145	300.229	2.17985	6.87047		140	4.54145	300.022	1.04159	3.47497		140	7.13205	294.013	2.39277	5.56973		140	8.3246	301.901	2.22412	6.98755		140	8.64118	282.449	4.25954	5.3381
				145	5.98935	299.746	1.3875	4.77252		145	7.38885	300.117	1.8418	6.2712		145	5.04203	299.506	1.18439	3.94059		145	6.6463	293.236	2.55237	5.08859		145	8.2063	299	2.20781	6.90544		145	6.2076	276.88	2.59154	3.69069
				150	4.0078	298.066	0.94223	2.88421		150	7.99695	302.922	2.19124	6.96508		150	4.56542	299.788	1.04566	3.49544		150	6.359	293.778	2.26188	4.87572		150	7.80145	301.606	2.13286	6.73067		150	8.715	283.393	4.50228	5.77624
				155	5.0994	300.122	1.1994	4.01559		155	5.97145	301.776	1.53054	5.08913		155	4.8183	299.569	1.10163	3.68272		155	2.7353	290.547	1.17513	1.65916		155	5.0954	300.817	1.28901	4.25942		155	8.46195	280.326	3.85731	4.88195
				160	5.03353	298.557	1.20011	3.83531		160	7.49035	300.988	1.97552	6.38819		160	5.19675	299.074	1.20745	4.07317		160	8.0064	293.422	2.91912	6.087		160	8.39727	300.08	2.22069	7.04684		160	6.2527	289.926	3.29821	4.58822
				165	4.85392	299.372	1.12603	3.7652		165	7.0023	301.457	1.87678	5.87148		165	3.84853	300.169	0.90072	2.8188		165	5.2496	290.869	2.39518	3.7672		165	8.25702	301.212	2.22222	6.97474		165	7.10165	294.204	2.48808	5.37673
				170	5.1249	301.349	1.27194	4.19432		170	7.92252	304.716	2.23857	6.91108		170	5.59967	298.336	1.33038	4.42027		170	4.9145	292.199	2.24402	3.50992		170	8.21243	305.511	2.32092	7.10825		170	8.63908	291.692	3.99993	6.80251
				175	2.60535	297.28	0.68874	1.7694		175	8.16832	303.664	2.18673	6.86295		175	4.86678	298.552	1.10655	3.7256		175	3.82032	290.817	1.68223	2.56182		175	8.3512	302.397	2.23587	7.04957		175	7.0269	294.616	2.18379	5.41693
				180	5.038	298.576	1.21269	3.86466		180	7.96592	303.522	2.17097	6.83815		180	5.62498	298.404	1.33543	4.44954		180	6.8492	290.209	3.36124	5.03132		180	8.15205	303.162	2.2486	7.04327		180	6.25142	286.039	3.03793	4.20529
				185	4.3866	298.023	1.02574	3.31807		185	8.4805	302.614	2.27739	7.22208		185	4.2034	299.092	0.98031	3.15882		185	5.8686	290.761	2.78433	4.22139		185	8.1833	303.971	2.30729	7.08167		185	5.17685	288.908	2.18963	3.75206
				190	4.35115	296.494	1.24922	3.08243		190	8.13195	303.769	2.26989	7.07109		190	5.04567	298.487	1.20911	3.91683		190	6.32373	290.081	3.03527	4.59245		190	8.29516	303.57	2.29633	7.12402		190	8.5647	293.555	2.9726	6.79329
				195	4.92043	298.45	1.21642	3.71645		195	8.15415	302.994	2.21464	7.00547		195	5.2339	297.819	1.25365	4.10951		195	5.77873	289.876	2.64206	4.16606		195	8.3875	302.7	2.25733	7.15941		195	7.0924	296.148	1.94391	5.58792
				200	1.87	296.198	0.58489	1.22631		200	7.89587	303.101	2.12592	6.64558		200	3.82437	298.686	0.91844	2.7599		200	5.26223	290.238	2.51919	3.78464		200	8.056	303.584	2.24161	6.91024		200	4.38568	287.949	1.91379	2.80513
				205	4.91883	298.235	1.15675	3.74795		205	7.7386	302.947	2.1173	6.70857		205	5.5424	298.688	1.31544	4.38962		205	4.41842	288.616	2.07776	2.96553		205	8.2128	301.615	2.22321	6.96612		205	5.3689	286.363	2.49236	3.59468
				210	3.301	296.564	0.84144	2.27086		210	7.97243	303.599	2.19406	6.8391		210	5.41193	297.881	1.29651	4.29274		210	4.96558	289.286	2.38647	3.44584		210	7.92475	302.475	2.14187	6.86099		210	3.07915	284.111	1.28625	1.77742
				215	4.04112	296.805	1.04677	2.88465		215	7.35642	304.691	1.91729	6.42003		215	5.191	298.174	1.25354	4.05646		215	6.9754	289.972	3.38357	5.02005		215	7.80348	304.613	2.19524	6.70098		215	6.81588	294.912	2.13611	5.30403
				220	3.04982	296.297	0.89096	1.95157		220	7.11188	303.638	1.84489	5.98801		220	5.45253	298.36	1.30558	4.30652		220	6.33523	289.668	2.99993	4.55855		220	7.77253	301.787	2.04216	6.52302		220	3.57688	288.192	1.51764	2.20356
				225	5.2664	297.503	1.27568	4.05297		225	7.49132	304.061	2.007	6.49362		225	5.49985	298.576	1.30177	4.33649		225	6.3598	290.671	2.99518	4.68644		225	7.84077	303.389	2.14086	6.70777		225	4.63	286.667	2.12541	2.93092
				230	3.5194	297.017	0.88294	2.44697		230	6.83805	302.445	1.79634	5.80892		230	6.15297	297.684	1.51054	4.83158		230	6.17325	290.994	2.88126	4.54187		230	7.54238	302.342	1.97645	6.4535		230	5.89697	284.158	2.81792	3.83387
				235	4.6586	296.253	1.32739	3.39448		235	7.2818	302.534	1.8854	6.22416		235	5.4877	298.652	1.28587	4.33096		235	4.57418	289.777	2.12589	3.07261		235	7.44818	300.406	1.84363	6.28545		235	3.35113	286.376	1.44888	2.0823
				240	5.23637	296.601	1.33874	3.97641		240	6.80608	303.346	1.7664	5.7654		240	3.7746	299.081	0.84893	2.74188		240	6.77425	290.564	3.30842	4.97004		240	7.1356	303.371	1.84577	5.9917		240	6.2742	285.408	3.01897	4.18348
				245	4.3452	297.484	1.0441	3.19874		245	7.06825	302.32	1.83297	5.89709		245	5.8678	299.589	1.40146	4.73017		245	6.58292	289.447	3.30201	4.80015		245	7.15189	301.976	1.84306	6.00607		245	4.4471	291.093	1.95474	3.09881
				250	5.06472	297.654	1.25181	3.87157		250	6.5908	302.021	1.707	5.57432		250	5.824	299.026	1.36299	4.65384		250	5.01768	289.955	2.37643	3.51002		250	6.99415	302.018	1.82555	5.89302		250	5.89707	281.113	2.62013	3.57393
				255	5.61822	297.972	1.37326	4.3761		255	6.6529	300.5	1.62941	5.55082		255	6.63368	298.786	1.60729	5.43127		255	4.22638	289.258	2.00094	2.85064		255	7.01645	300.943	1.72298	5.84064		255	3.3458	279.061	1.29056	1.7847
				260	5.05853	298.117	1.20305	3.84746		260	6.43372	300.822	1.58075	5.38518		260	5.3641	299.517	1.25013	4.24251		260	5.61403	290.002	2.74385	4.05281		260	6.732	299.342	1.6181	5.52606		260	5.64762	279.184	2.44469	3.39309
				265	5.79132	298.494	1.39019	4.59801		265	6.01007	300.167	1.41771	4.85646		265	6.03702	299.435	1.44418	4.86797		265	6.16585	290.438	3.05426	4.53112		265	6.60715	298.261	1.5918	5.35474		265	5.05445	286.255	2.35293	3.2361
				270	4.4882	297.032	1.08088	3.32317		270	5.86523	300.753	1.43714	4.82363		270	5.62563	300.524	1.3388	4.52939		270	6.32145	290.247	3.04011	4.63718		270	6.37753	299.479	1.53358	5.25965		270	4.3814	280.876	1.87489	2.55832
				275	3.40045	297.13	0.85557	2.41385		275	5.8972	299.105	1.41224	4.70202		275	5.90475	300.863	1.42297	4.84514		275	6.30215	289.59	3.052	4.53945		275	6.208	300.89	1.51891	5.09066		275	1.0794	274.668	0.40819	0.56388
				280	3.816	296.302	1.09051	2.70174		280	5.7457	298.812	1.40563	4.55797		280	5.59672	300.203	1.34179	4.49789		280	6.07853	289.161	3.07307	4.37379		280	5.9677	299.028	1.42702	4.83287		280	4.36415	273.763	1.52286	2.00167
				285	4.77553	296.816	1.19901	3.58966		285	5.4194	299.687	1.27344	4.30588		285	5.16007	299.488	1.2078	4.05664		285	4.59687	290.068	2.12044	3.12744		285	5.67682	299.637	1.37342	4.52467		285	4.06855	267.926	1.22206	1.53959
				290	5.2929	297.058	1.2895	4.03535		290	5.00203	298.258	1.20397	3.84267		290	5.63643	301.134	1.35251	4.56842		290	2.05243	287.894	0.84305	1.11168		290	5.51998	298.571	1.31142	4.36899		290	3.85895	273.888	1.33147	1.66252
				295	5.25518	298.347	1.23551	4.04113		295	2.37435	297.385	0.55864	1.66961		295	7.16677	301.596	1.7904	5.9663		295	3.44637	288.652	1.50809	2.15717		295	4.8461	296.615	1.2178	3.69011		295	2.40525	268.97	0.59707	0.78372
				300	3.29695	296.377	0.84728	2.25669		300	4.57208	295.114	1.70738	3.23682		300	5.0097	301.128	1.21064	4.02529		300	3.6248	288.181	1.57972	2.24467		300	5.22515	293.951	1.73574	3.89377		300	1.45953	265.506	0.50884	0.58197
				305	6.22855	298.517	1.50359	4.94798		305	4.66248	294.203	1.68811	3.26395		305	4.67222	300.567	1.14424	3.68194		305	4.74363	286.733	2.15827	3.12315		305	4.80915	294.02	1.68534	3.47067		305	2.91255	275.614	0.94632	1.23779
				310	6.37787	299.477	1.52991	5.18997		310	3.94368	295.258	1.44888	2.76654		310	6.29693	300.213	1.51343	5.19488		310	4.83183	288.547	2.30367	3.30886		310	4.85525	293.388	1.93931	3.51969		310	2.83438	267.278	0.7768	0.916
				315	5.08177	299.07	1.22167	3.95767		315	3.79045	296.76	1.02263	2.68033		315	6.32842	301.356	1.60362	5.32939		315	4.39127	289.303	2.05454	2.96431		315	4.49532	293.699	1.82144	3.15595		315	1.1322	265.302	0.25782	0.33446
				320	6.1737	299.413	1.50833	4.96981		320	3.67593	293.511	1.36141	2.49013		320	7.12862	301.043	1.72019	5.7718		320	3.42807	286.888	1.45425	2.12861		320	4.46847	291.499	1.94651	3.10483		320	1.03345	258.449	0.18814	0.24457
				325	3.93357	298.6	0.89015	2.84838		325	3.5443	290.387	1.48637	2.26419		325	5.13653	299.879	1.23426	4.06175		325	4.53505	289.065	2.11284	2.97576		325	4.24248	289.066	1.99797	2.8403		325	1.2775	265.504	0.20207	0.27854
				330	6.14455	298.106	1.52319	4.93141		330	3.79315	292.847	1.44176	2.63689		330	4.9646	300.446	1.15328	3.90917		330	4.39663	288.557	2.05623	2.91609		330	4.23378	290.759	1.86541	2.88709		330	1.81807	254.731	0.21879	0.30606
				335	5.79827	296.61	1.52525	4.50587		335	3.41673	291.129	1.446	2.23373		335	5.51877	301.348	1.29678	4.36496		335	5.3078	288.756	2.55761	3.70784		335	4.28102	289.205	1.99748	2.84685		335	1.37637	254.39	0.17043	0.23834
				340	6.25643	296.307	1.72562	4.89955		340	2.772	290.607	1.19841	1.72326		340	3.36935	300.195	0.79802	2.55353		340	5.47377	287.636	2.64201	3.7137		340	4.11808	288.299	1.91641	2.68511		340	1.40682	258.385	0.16538	0.22491
				345	6.06675	296.378	1.73597	4.69023		345	1.7575	287.564	0.70164	0.99461		345	5.23922	299.981	1.20402	4.11181		345	4.71645	285.852	2.1805	3.0912		345	3.09562	288.396	1.31585	1.8054		345	1.00407	257.997	0.12847	0.17534
				350	6.0538	296.247	1.72905	4.66257		350	3.36043	286.799	1.41386	2.01017		350	3.7105	299.915	0.82515	2.70038		350	5.0704	286.422	2.38686	3.2765		350	3.90427	286.181	1.68769	2.41817		350	1.12015	255.928	0.13183	0.18666
				355	6.11117	294.9	2.18037	4.68189		355	3.65362	286.631	1.62583	2.25545		355	5.15348	300.882	1.22855	4.13582		355	2.76075	285.35	1.13459	1.5463		355	4.023	285.431	1.81882	2.42546		355	1.21323	257.347	0.16908	0.23652
				360	6.05723	295.209	2.17405	4.65716		360	2.904	286.787	1.2021	1.67608		360	5.2282	299.89	1.18371	4.12886		360	4.92548	287.297	2.35717	3.2211		360	3.6079	286.03	1.53716	2.19348		360	1.5232	254.652	0.18482	0.25167
				365	6.34462	294.777	2.09641	4.94179		365	3.59473	284.571	1.5055	2.16282		365	3.2309	299.651	0.74146	2.32726		365	5.21668	286.833	2.48752	3.50782		365	3.99118	282.211	1.73921	2.30148		365	1.72273	255.37	0.21327	0.30046
				370	4.83752	295.512	1.57964	3.57909		370	3.67577	283.818	1.55057	2.17219		370	2.46237	299.03	0.58352	1.69318		370	5.69357	283.893	2.70148	3.67617		370	3.85135	281.75	1.63033	2.20428		370	1.5699	257.888	0.19758	0.2684
				375	5.57	297.419	1.41366	4.33125		375	2.86835	284.941	1.14602	1.55981		375	3.25525	298.393	0.83862	2.23751		375	5.43637	286.597	2.60207	3.65199		375	3.92308	283.09	1.67341	2.29315		375	1.90027	253.712	0.24411	0.33136
				380	6.1198	297.478	1.53729	4.83779		380	3.10345	288.913	1.30985	1.79021		380	4.43768	298.727	1.05937	3.36006		380	5.1742	288.433	2.51681	3.63559		380	3.12238	286.917	1.3179	1.76836		380	2.0373	254.873	0.28632	0.38622
				385	5.01645	297.295	1.27827	3.80782		385	3.22272	285.727	1.35733	1.85398		385	4.96507	300.196	1.15562	3.87779		385	2.261	284.396	0.83635	1.14057		385	4.46427	284.278	1.97362	2.71232		385	1.31205	255.311	0.20963	0.28987
				390	6.52497	293.941	2.28679	5.11919		390	4.31185	283.236	1.89273	2.51879		390	2.6069	299.117	0.64804	1.7461		390	4.98975	286.57	2.26942	3.20972		390	4.69775	281.923	2.01601	2.71308		390	2.29005	258.697	0.34893	0.49631
				395	6.40405	296.592	1.74653	5.02367		395	4.03665	285.364	1.84683	2.46123		395	4.47253	299.4	1.01799	3.41323		395	4.4016	283.952	1.98498	2.70762		395	4.71362	282.97	2.02879	2.85794		395	2.09805	258.351	0.32707	0.44717
				400	5.99055	296.966	1.54766	4.66959		400	3.73608	287.03	1.65059	2.31458		400	4.20255	299.052	0.96188	3.07125		400	3.5601	287.529	1.50204	2.19906		400	4.94128	285.84	2.33263	3.16421		400	2.7621	253.612	0.61446	0.70117
				405	6.2041	298.914	1.51552	5.05508		405	3.5922	283.735	1.47767	2.08837		405	3.26007	299.126	0.77196	2.29998		405	6.17003	288.794	3.05042	4.38696		405	4.36805	282.296	1.87576	2.51083		405	2.8371	264.839	0.6872	0.77474
				410	5.7452	298.341	1.41897	4.49389		410	2.68063	287.699	1.22089	1.65533		410	3.59952	299.856	0.80332	2.61219		410	5.33388	288.723	2.58343	3.72884		410	4.22782	287.975	2.00072	2.76505		410	3.4252	253.639	0.84333	1.17965
				415	5.38102	298.496	1.30791	4.26087		415	3.48125	285.491	1.44267	2.13433		415	3.66762	298.595	0.8052	2.62753		415	6.7025	290.643	3.40047	4.88599		415	5.08168	284.923	2.33356	3.20717		415	2.90905	263.243	0.69537	0.79604
				420	6.74443	300.204	1.65048	5.63448		420	3.55785	284.571	1.45496	2.12022		420	4.60315	299.462	1.05562	3.49007		420	6.49315	291.198	3.01438	4.81009		420	3.64018	282.42	1.49638	2.08371		420	2.95297	263.228	0.75744	0.87284
				425	5.19335	302.001	1.25113	4.19318		425	4.51477	287.719	2.08294	2.98714		425	3.04195	299.546	0.69231	2.06324		425	6.6029	288.845	3.36333	4.76494		425	5.98077	285.243	3.03956	4.02544		425	3.92565	260.147	1.1364	1.47138
				430	6.3348	302.168	1.64593	5.3398		430	5.67118	291.894	2.57077	4.14322		430	3.44475	298.715	0.85247	2.43232		430	5.61037	289.46	2.65785	4.01406		430	5.85158	288.429	2.85009	4.07336		430	4.35893	261.221	1.2585	1.72454
				435	6.27637	302.32	1.63664	5.2681		435	5.55163	288.416	2.61791	3.92724		435	5.64625	299.843	1.33407	4.47968		435	6.0264	290.806	2.96383	4.21707		435	4.65745	286.255	2.15729	2.99778		435	4.49242	263.435	1.29876	1.85711
				440	6.40528	300.446	1.5285	5.22521		440	5.91752	291.612	2.70582	4.29622		440	5.54478	299.848	1.27347	4.42146		440	6.25995	292.292	2.79574	4.6833		440	6.8268	289.721	3.3982	4.90953		440	4.84133	268.772	1.60845	2.44397
				445	5.05455	301.973	1.26672	4.11829		445	4.19108	284.644	1.91083	2.56228		445	3.95377	299.082	0.89621	2.89857		445	6.4119	292.158	2.86374	4.8552		445	6.69193	283.517	3.40302	4.43689		445	4.40377	267.426	1.25804	1.75672
				450	6.17367	298.624	1.5207	4.9563		450	6.22955	289.829	3.02803	4.52159		450	4.90047	299.875	1.13945	3.81822		450	7.6109	292.754	3.52354	5.7992		450	4.67155	288.125	2.23669	3.0931		450	5.72085	260.439	1.94291	2.93502
				455	5.14227	300.618	1.23674	4.14757		455	6.10332	294.15	2.2104	4.56464		455	3.4244	299.414	0.77796	2.48294		455	7.36667	292.113	3.57072	5.63449		455	5.98493	293.735	2.37603	4.28589		455	4.50768	265.498	1.46761	1.94735
				460	6.04293	300.123	1.46175	4.89754		460	6.9107	296.827	1.92074	5.41		460	4.55905	299.576	1.03039	3.40861		460	6.04005	291.949	2.80447	4.39973		460	7.39898	295.468	2.32649	5.76582		460	6.55813	277.756	2.91499	4.13353
				465	4.76772	298.212	1.13039	3.68026		465	4.85815	289.727	2.31958	3.41394		465	3.8724	299.211	0.89464	2.80855		465	6.58663	293.382	2.57573	5.12229		465	7.4036	289.29	3.76383	5.37868		465	6.72575	275.57	2.76923	3.86412
				470	6.85655	299.857	1.65708	5.62763		470	7.46475	291.092	3.65936	5.41816		470	4.92712	300.373	1.15321	3.85347		470	7.79945	293.262	3.16364	6.08591		470	7.90275	288.967	4.28175	5.41324		470	6.16	271.753	2.65109	3.73152
				475	5.87807	299.653	1.3964	4.77041		475	7.52183	293.477	2.76218	5.78871		475	5.53568	300.66	1.27836	4.39009		475	6.21365	293.764	2.27531	4.82712		475	7.78527	291.656	3.97152	5.46455		475	5.77302	268.052	2.00237	2.9954
				480	5.66143	299.424	1.37268	4.49312		480	5.89853	294.291	2.00265	4.44814		480	3.40475	299.3	0.78377	2.48378		480	6.06173	293.984	2.14102	4.6304		480	6.85607	293.605	2.65122	5.19375		480	7.41045	279.48	3.57839	4.77122
				485	5.80055	299.14	1.38628	4.65339		485	7.80937	290.706	3.80546	5.66791		485	3.96753	299.905	0.91724	2.92282		485	6.35017	293.098	2.53277	4.82639		485	7.99897	291.919	3.29785	6.27897		485	6.7146	286.279	3.56325	4.61334
				490	5.0712	298.679	1.23798	3.9221		490	7.90468	295.825	2.10531	6.23324		490	3.22907	299.739	0.72554	2.25909		490	6.88445	293.742	2.65395	5.1634		490	7.95563	295.917	2.14616	6.48717		490	7.23495	284.491	3.7554	4.8651
				495	4.65105	299.988	1.07202	3.58988		495	6.9607	294.163	2.29505	5.41689		495	2.84493	300.22	0.65865	2.02827		495	5.55798	291.346	2.54204	3.99574		495	8.20585	292.842	3.09154	6.53739		495	5.8976	271.9	2.48543	3.47482
				500	6.45072	300.09	1.54037	5.23736		500	6.72293	297.629	1.76771	5.32652		500	5.11202	299.865	1.19563	3.99098		500	6.80918	292.601	3.45614	5.28702		500	7.92255	298.678	1.88814	6.15846		500	7.83687	286.785	4.15553	5.1593
				505	4.23953	298.238	0.98911	3.16564		505	7.75722	303.954	2.15708	6.76382		505	4.87558	300.227	1.11297	3.77611		505	6.5226	293.128	2.73341	5.07369		505	8.05838	304.752	2.28576	7.07902		505	7.36892	284.66	3.80307	5.03573
				510	2.8429	298.905	0.71403	2.08424		510	8.33262	294.324	2.43527	6.5278		510	5.26055	300.316	1.22574	4.17262		510	7.60778	293.197	2.99527	5.79816		510	8.55153	293.843	2.66782	6.91799		510	6.93498	282.523	3.36483	4.52356
				515	6.34608	298.098	1.51222	5.07238		515	8.20313	294.645	2.45969	6.69682		515	4.56515	299.973	1.04579	3.43611		515	5.73978	292.085	2.47271	4.24431		515	8.2779	294.367	2.47555	6.70628		515	2.25242	275.878	0.94347	1.43986
				520	5.98047	298.462	1.40204	4.78597		520	8.11701	297.607	2.14579	6.66171		520	4.24157	299.215	0.97107	3.18497		520	6.21608	292.826	3.03953	4.7911		520	8.13335	298.746	2.01295	6.6521		520	5.91525	284.778	3.08234	3.97978
				525	5.94685	298.923	1.39997	4.781		525	8.09488	299.352	2.11297	6.73006		525	3.94795	299.109	0.89679	2.86983		525	5.83688	291.977	2.57544	4.29141		525	8.30883	298.392	2.2197	6.91933		525	6.61297	280.534	3.1027	4.12589
				530	5.68013	297.351	1.39986	4.44102		530	7.70523	302.635	2.11568	6.6669		530	4.61475	299.551	1.06815	3.52044		530	8.17118	291.398	3.79468	6.05805		530	8.40862	303.296	2.27469	7.22568		530	8.997	286.055	4.39819	5.50997
				535	3.62373	297.204	0.86842	2.54618		535	8.07693	299.992	2.15729	6.74217		535	3.96708	299.501	0.91324	2.90743		535	6.38458	293.055	2.94453	4.91603		535	8.2232	298.905	2.21905	6.92863		535	7.59958	293.373	3.0434	5.63563
				540	5.72128	297.991	1.38834	4.45359		540	8.3879	302.585	2.22413	7.11913		540	4.07663	299.091	0.97953	2.9216		540	3.8869	290.522	1.66684	2.54162		540	8.35682	302.27	2.21618	6.95233		540	5.77497	288.404	2.89316	4.00256
				545	4.06035	297.444	0.99765	2.94578		545	7.97765	303.08	2.20391	6.9915		545	4.78177	299.38	1.08439	3.69898		545	6.35697	292.094	3.15475	4.75897		545	8.5171	300.708	2.23872	7.15803		545	5.23625	290.852	2.42735	3.84634
				550	4.0299	298.114	1.02509	3.04842		550	8.32418	304.569	2.325	7.14656		550	3.94702	299.355	0.94862	2.83061		550	7.1144	291.505	3.53256	5.16917		550	8.365	303.409	2.26655	7.12242		550	5.77942	290.329	2.76971	4.12456
				555	4.73275	297.142	1.16369	3.58207		555	7.46917	303.544	2.08255	6.57965		555	4.41915	299.149	1.021	3.36306		555	3.72605	289.569	1.66474	2.40702		555	8.13821	303.178	2.2095	7.00609		555	6.29545	293.297	2.561	4.83582
				560	3.75625	297.096	0.96587	2.67201		560	7.85507	302.792	2.10853	6.64925		560	4.0889	299.106	0.97014	3.01756		560	6.99845	291.54	3.38283	5.09744		560	8.5126	300.647	2.23945	7.14134		560	6.80333	292.721	3.47581	5.01357
				565	4.43237	295.637	1.51324	3.18926		565	8.01705	301.481	2.1738	6.9147		565	5.4503	299.188	1.2782	4.30932		565	6.1606	290.744	3.07258	4.51471		565	8.13114	301.641	2.18951	6.93545		565	7.7145	285.527	3.98484	5.06203
				570	3.96212	296.382	1.17624	2.82836		570	7.61025	303.805	2.04395	6.53921		570	4.6079	299.538	1.05761	3.49791		570	6.03378	289.941	2.96284	4.30566		570	8.29392	301.696	2.22996	6.99594		570	6.10523	294.573	2.09286	4.72864
				575	4.45465	296.25	1.32215	3.22054		575	7.1943	303.904	1.84721	6.04469		575	5.62547	298.68	1.35329	4.45317		575	4.24418	289.351	2.00364	2.87695		575	8.07393	302.247	2.17157	6.95199		575	7.63048	289.287	3.86631	5.27684
				580	4.10238	296.832	1.03401	2.93038		580	7.95157	304.156	2.2276	6.88317		580	5.29773	299.223	1.25953	4.1576		580	5.02057	290.49	2.27299	3.51508		580	7.98573	304.199	2.25722	7.02803		580	3.7049	285.511	1.65199	2.27809
				585	3.46245	294.97	1.16286	2.29011		585	7.66065	305.356	2.12927	6.59164		585	5.237	299.281	1.21685	4.12583		585	6.86753	290.691	3.36969	5.05164		585	7.88655	304.862	2.2349	6.88686		585	6.69305	287.758	3.33617	4.65478
				590	6.09097	297.114	1.6906	4.64859		590	7.27983	303.053	1.83041	6.09979		590	3.95507	300.033	0.90871	2.92755		590	4.00002	288.606	1.85868	2.68558		590	7.77776	301.939	2.05518	6.55103		590	3.24085	285.879	1.50968	2.13251
				595	5.8857	298.43	1.4269	4.66115		595	7.478	303.628	1.91671	6.43114		595	5.01685	299.248	1.19175	3.90124		595	5.91662	288.926	2.8761	4.24391		595	7.75585	302.365	2.04364	6.54594		595	5.60737	284.45	2.42967	3.66124
				600	4.77715	297.344	1.23534	3.5745		600	7.1778	302.66	1.86455	6.09701		600	5.6734	299.518	1.36974	4.50174		600	6.96085	290.186	3.36471	5.05796		600	7.57853	301.24	1.9986	6.43321		600	5.58702	287.918	2.72356	3.88657
				605	5.23165	296.92	1.2721	4.04254		605	6.8473	301.578	1.80619	5.76436		605	6.367	298.805	1.53085	5.18039		605	3.33463	288.651	1.43645	2.12606		605	7.28603	301.015	1.80809	6.11499		605	4.6665	284.136	2.0788	2.87252
				610	4.12855	295.937	1.24406	2.90754		610	7.08712	303.63	1.79806	5.87473		610	5.9669	299.685	1.43829	4.85117		610	6.63217	290.639	3.11977	4.83812		610	7.26401	302.526	1.8502	6.1323		610	4.93035	280.465	2.01926	2.8827
				615	3.92667	295.677	1.35129	2.78312		615	6.47291	303.712	1.70298	5.51033		615	5.97262	300.13	1.43662	4.8652		615	3.4025	288.86	1.46646	2.12641		615	6.81275	302.436	1.76549	5.76464		615	5.68663	283.739	2.64567	3.65325
				620	4.15723	297.768	1.06117	2.9839		620	6.53408	302.914	1.68448	5.46947		620	4.46077	299.376	1.00337	3.37039		620	4.27165	289.616	1.96595	2.8296		620	6.88065	301.82	1.77161	5.76731		620	4.23043	287.826	1.99464	2.76679
				625	4.1682	296.692	1.09281	2.94254		625	6.43415	302.256	1.69318	5.48449		625	6.30737	298.914	1.49992	5.06598		625	3.37712	288.651	1.44211	2.15155		625	6.93465	300.205	1.6835	5.70251		625	5.55412	278.184	2.0283	2.86173
				630	2.56907	296.508	0.74009	1.64829		630	6.17837	302.807	1.62645	5.2157		630	5.11738	299.676	1.20171	3.8984		630	4.03447	288.986	1.87544	2.63543		630	6.48715	301.844	1.66927	5.47195		630	5.21792	279.463	2.11737	2.95255
				635	2.87208	296.611	0.72399	1.94816		635	6.11295	301.123	1.526	5.02158		635	4.69057	299.797	1.08963	3.6229		635	3.9163	288.766	1.70742	2.50186		635	6.32693	300.362	1.51946	5.24453		635	5.00068	276.553	1.97763	2.81621
				640	5.30282	297.114	1.29346	4.05069		640	5.83607	301.113	1.46362	4.8178		640	5.3256	299.938	1.24501	4.20495		640	6.51893	287.48	3.27139	4.53397		640	6.08437	301.027	1.53282	5.0466		640	2.6149	266.751	0.61369	0.76459
				645	4.8137	297.415	1.15267	3.67676		645	5.88	299.835	1.42458	4.75497		645	5.3218	299.785	1.2465	4.19458		645	7.1435	284.738	3.48352	5.00551		645	6.13997	298.821	1.52008	4.96071		645	4.31227	274.375	1.39574	1.86598
				650	5.44028	297.743	1.37891	4.23993		650	5.31292	299.199	1.24043	4.16663		650	4.086	299.41	0.9467	2.97699		650	5.8432	289.825	2.77217	4.20344		650	5.78515	297.288	1.47227	4.57216		650	4.23702	268.579	1.26828	1.70427
				655	5.1723	297.634	1.28435	4.02118		655	5.43675	297.824	1.29661	4.30408		655	4.8424	299.595	1.1266	3.76643		655	4.40092	288.103	2.10415	2.93168		655	5.6999	296.9	1.44636	4.47733		655	3.15615	273.042	0.98653	1.28933
				660	5.9676	298.646	1.39635	4.79853		660	4.77445	298.66	1.10593	3.67979		660	4.28305	299.246	0.99227	3.21725		660	5.80765	288.982	2.79141	4.14434		660	5.2842	297.823	1.26842	4.12331		660	3.05165	265.994	0.71922	0.86672
				665	5.96695	297.434	1.50807	4.71979		665	4.65448	297.765	1.11978	3.46898		665	3.88313	298.607	0.87698	2.84073		665	6.27505	288.322	3.20126	4.45527		665	5.05545	295.599	1.61272	3.74999		665	3.29265	265.508	0.90713	1.17025
				670	6.56917	296.944	1.65872	5.23073		670	3.35967	296.795	0.82848	2.38149		670	3.57398	299.193	0.78957	2.55447		670	5.53268	287.862	2.66336	3.75773		670	4.7927	294.875	1.68673	3.50034		670	2.77373	265.435	0.65961	0.74237
				675	5.13942	296.398	1.35373	3.92674		675	4.05237	293.959	1.51474	2.81089		675	2.63482	299.256	0.63036	1.82699		675	6.36375	285.181	3.23938	4.36428		675	4.66492	292.409	2.01562	3.2644		675	1.59012	265.498	0.35134	0.46636
				680	6.18178	297.246	1.58318	4.86982		680	4.16663	292.794	1.74216	2.78302		680	4.7801	300.23	1.10661	3.76865		680	6.13685	288.862	3.01866	4.3942		680	4.55615	290.136	2.08205	3.1061		680	2.27007	270.02	0.58904	0.74836
				685	6.17118	295.979	1.70151	4.80645		685	3.41867	291.687	1.4169	2.2913		685	4.90427	299.428	1.14433	3.80632		685	5.5436	289.122	2.69109	3.94707		685	4.50004	289.986	2.05619	3.06881		685	1.45685	269.004	0.3733	0.49032
				690	5.95337	297.205	1.54335	4.6348		690	2.88502	289.438	1.22912	1.75504		690	4.07963	300.026	0.96294	3.04509		690	3.3871	286.138	1.43897	2.05194		690	3.76865	287.712	1.68619	2.39121		690	1.99192	255.767	0.27288	0.36639
				695	5.60978	298.705	1.32288	4.42727		695	2.63433	290.112	1.10143	1.5745		695	4.83432	299.211	1.10284	3.71233		695	5.21025	289.116	2.51835	3.66344		695	4.0763	289.229	1.84756	2.6695		695	0.7789	260.922	0.10824	0.1468
				700	6.37633	296.337	1.72915	5.01702		700	3.7594	289.399	1.64072	2.41183		700	3.61553	298.708	0.79825	2.55118		700	3.0829	286.734	1.35347	1.86484		700	4.31392	287.166	1.9982	2.76991		700	1.9238	255.771	0.25887	0.35044
				705	5.7878	297.661	1.41291	4.53924		705	3.54897	288.839	1.50868	2.22465		705	3.4895	298.871	0.78609	2.51099		705	4.57648	287.357	2.10794	2.8795		705	4.21217	289.337	1.9494	2.75565		705	1.99635	253.244	0.27645	0.37193
				710	5.91033	298.554	1.39292	4.71025		710	3.87018	289.305	1.7093	2.56867		710	3.89377	298.772	0.88525	2.82163		710	4.39507	287.674	2.07418	2.86104		710	3.9868	287.89	1.83169	2.56894		710	1.93185	251.552	0.25409	0.33737
				715	5.85217	298.237	1.4192	4.67454		715	2.98425	288.724	1.29325	1.76059		715	4.13118	298.815	0.95697	2.98331		715	4.9923	287.011	2.33756	3.2372		715	3.81663	287.216	1.69347	2.40818		715	1.862	251.037	0.24071	0.32881
				720	5.62048	297.568	1.36705	4.39962		720	3.30648	288.375	1.412	2.07945		720	3.5967	298.825	0.78677	2.57692		720	4.41715	287.649	2.07547	2.90311		720	3.9007	286.612	1.72725	2.50187		720	1.84145	255.215	0.23071	0.32124
				725	6.06292	296.512	1.63033	4.71015		725	3.64512	288.419	1.60979	2.24912		725	5.15132	299.035	1.21167	4.00609		725	4.49662	286.432	2.08565	2.88624		725	3.71323	286.296	1.63117	2.29616		725	1.8276	255.286	0.21965	0.31079
				730	5.84305	298.506	1.39409	4.61934		730	3.61403	287.941	1.57073	2.21474		730	3.55402	298.19	0.80014	2.51958		730	5.08092	284.971	2.34788	3.21723		730	4.15375	286.371	1.89518	2.62604		730	1.8987	246.445	0.24374	0.33199
				735	6.04085	299.29	1.46439	4.86375		735	2.89158	290.132	1.20862	1.75771		735	4.09557	298.659	0.94455	2.96494		735	5.32857	286.983	2.53822	3.56432		735	3.8718	288.116	1.72656	2.51508		735	1.97032	245.227	0.26037	0.35277
				740	6.2362	297.898	1.505	4.92942		740	2.91867	289.522	1.24707	1.7628		740	2.91762	298.716	0.64632	1.97159		740	4.15743	286.389	1.89973	2.64307		740	3.86617	288.161	1.70493	2.52505		740	2.03545	250.849	0.27326	0.36847
				745	5.82385	296.345	1.55109	4.50934		745	3.45952	286.631	1.44774	2.10019		745	3.69525	298.478	0.81803	2.612		745	3.3129	287.283	1.39032	2.05315		745	3.9421	285.108	1.72001	2.37705		745	2.16328	248.72	0.31573	0.44135
				750	6.29295	297.521	1.53969	4.99011		750	2.96715	285.246	1.23153	1.67331		750	3.64917	297.994	0.86204	2.57003		750	4.6868	287.62	2.1755	3.03004		750	4.47428	283.935	1.96639	2.69602		750	2.29227	256.751	0.32142	0.46156
				755	6.05985	298.391	1.46713	4.76791		755	4.0151	285.584	1.83334	2.47668		755	1.73518	297.814	0.51239	1.30636		755	4.0374	289.368	1.89303	2.72002		755	4.71037	283.887	2.06248	2.92839		755	1.70223	258.07	0.282	0.38917
				760	6.117	299.053	1.50083	4.92256		760	3.0246	284.652	1.25654	1.68533		760	3.40398	298.077	0.8223	2.43568		760	5.60197	287.001	2.74513	3.81238		760	4.5515	282.861	1.91646	2.59502		760	2.54888	256.575	0.39415	0.50212
				765	6.20427	299.535	1.49465	5.00921		765	4.367	291.166	1.93402	3.05593		765	3.2953	297.945	0.76923	2.34004		765	6.2365	287.926	3.17585	4.41023		765	4.74223	287.245	2.22285	3.20707		765	2.89363	255.328	0.71036	0.81024
				770	6.375	298.979	1.5359	5.16944		770	3.30665	290.441	1.40783	2.11978		770	4.6797	298.51	1.07167	3.45887		770	6.15645	288.905	3.08656	4.35489		770	3.58082	288.265	1.54081	2.23207		770	3.09367	260.378	0.77755	0.94988
				775	6.73502	299.572	1.6128	5.52009		775	4.98252	287.644	2.3697	3.30472		775	4.46865	298.822	1.0271	3.38117		775	6.5892	283.779	3.24528	4.27809		775	5.53475	286.481	2.64268	3.7155		775	3.30308	254.149	0.82024	1.0712
				780	4.96777	297.804	1.17989	3.81248		780	4.04433	283.726	1.78655	2.31899		780	2.70805	298.3	0.65299	1.74436		780	6.80615	287.433	3.49582	4.75746		780	5.27828	282.069	2.27967	3.1093		780	3.1365	265.966	0.85984	1.04775
				785	5.90005	299.282	1.41124	4.74845		785	3.28222	285.897	1.36445	1.95081		785	5.02867	298.647	1.20423	3.89912		785	6.56072	288.552	3.25509	4.6856		785	5.0656	284.863	2.33625	3.21461		785	3.51453	261.021	0.94128	1.29024
				790	6.4727	301.808	1.63235	5.37636		790	5.07583	287.459	2.40011	3.33971		790	5.59808	298.754	1.31866	4.4294		790	6.79698	291.111	3.42648	4.99289		790	5.88971	286.759	2.87284	3.9703		790	4.23492	256.931	1.23482	1.65208
				795	7.10638	302.577	1.84408	5.94346		795	6.10222	287.123	3.05975	4.15238		795	5.3732	299.681	1.25091	4.24514		795	6.6366	291.964	3.33011	4.97012		795	6.46532	286.224	3.25156	4.48661		795	4.49017	260.112	1.2731	1.76844
				800	6.50195	301.207	1.68217	5.48172		800	5.97393	294.574	2.00166	4.43901		800	4.95295	298.246	1.18224	3.78121		800	7.3533	290.196	3.57997	5.33898		800	6.34505	294.617	2.11241	4.91091		800	4.69298	271.601	1.4693	2.12899
				805	5.38728	299.065	1.25367	4.21411		805	5.11928	290.119	2.42349	3.54985		805	4.5081	298.429	1.02122	3.37971		805	5.96718	291.632	2.90671	4.22891		805	6.33722	290.721	2.97986	4.67981		805	4.49428	264.01	1.19706	1.62506
				810	5.50143	299.205	1.28364	4.34018		810	6.02492	293.255	2.62421	4.40779		810	5.21102	299.596	1.22363	4.11129		810	5.73083	288.888	2.79334	4.11577		810	6.5131	295.182	2.14747	5.00727		810	5.40063	261.244	1.48876	2.43127
				815	4.27455	299.828	0.9975	3.25121		815	5.92523	286.528	2.91266	3.97775		815	3.78207	298.867	0.84542	2.75259		815	7.58175	290.88	3.78995	5.36047		815	6.96705	285.904	3.45492	4.84631		815	3.78195	273.075	1.33847	1.69065
				820	4.61145	300.62	1.09083	3.58432		820	5.60083	287.804	2.75347	3.83853		820	2.98755	299.282	0.67116	2.12979		820	7.24405	291.906	3.26496	5.44398		820	7.07542	286.699	3.49159	5.03422		820	6.01287	274.096	2.3565	3.34891
				825	7.2286	301.944	1.84252	6.09349		825	7.06585	290.879	3.38256	5.08334		825	4.20073	299.129	1.01195	2.98296		825	7.56005	290.481	3.69821	5.38303		825	7.26648	291.244	3.34938	5.25602		825	6.508	274.47	2.51048	3.76668
				830	4.35745	301.525	1.16032	3.55391		830	6.3819	289.233	3.22356	4.59909		830	5.82165	298.985	1.36733	4.64966		830	6.79618	291.897	3.42973	5.17951		830	7.29975	289.598	3.60954	5.39696		830	6.0889	276.585	2.60906	3.61726
				835	6.37688	299.984	1.55842	5.31154		835	7.51382	290.63	3.62737	5.38175		835	4.8553	298.872	1.13282	3.756		835	4.8637	291.901	2.272	3.4747		835	7.68792	291.731	3.97768	5.40871		835	4.63417	271.799	1.73094	2.30727
				840	6.37602	301	1.52578	5.17176		840	5.3168	301.122	1.32804	4.41335		840	5.34733	299.267	1.24045	4.18191		840	8.44667	291.022	3.9892	6.62108		840	5.62585	301.266	1.52118	4.7672		840	6.71439	278.764	3.1318	4.15996
				845	5.5531	299.438	1.30182	4.43175		845	6.92335	294.758	2.18292	5.33227		845	6.01383	299.796	1.42872	4.85021		845	6.93097	292.895	3.24732	5.35634		845	7.96225	295.329	2.39914	6.36442		845	4.2766	278.708	1.6632	2.14228
				850	6.46058	302.127	1.64371	5.37845		850	7.85175	299.176	2.05594	6.34555		850	5.19728	299.375	1.19875	4.08689		850	6.1973	293.932	2.19361	4.84054		850	8.12065	299.483	2.16691	6.82866		850	4.68528	272.849	1.68517	2.39871
				855	5.88915	301.929	1.45208	4.85706		855	7.7228	303.701	2.0257	6.55406		855	4.34235	299.85	1.00361	3.27301		855	7.92935	291.624	4.02085	6.20334		855	8.11408	304.891	2.23644	6.90253		855	7.61585	274.811	3.02626	4.32372
				860	4.68673	299.123	1.0832	3.57771		860	5.1651	303.105	1.4535	4.54118		860	5.21435	299.337	1.19994	4.09962		860	4.32203	291.514	1.91871	2.98473		860	4.9599	304.009	1.4406	4.47108		860	7.1322	279.793	3.07872	4.29636
				865	6.80363	300.263	1.62953	5.24131		865	8.40745	298.687	2.22839	7.04976		865	4.45437	299.885	1.02634	3.44937		865	4.58777	290.241	2.08095	3.04377		865	8.34465	300.082	2.22622	6.92206		865	7.96795	275.102	3.35837	4.60896
				870	5.80418	301.237	1.405	4.74965		870	8.36275	299.936	2.2211	6.93609		870	4.7919	299.373	1.09283	3.66874		870	7.46922	291.275	3.72075	5.49347		870	8.43605	299.363	2.23452	7.0718		870	7.5852	285.393	3.77105	5.07335
				875	6.79297	300.834	1.64064	5.60852		875	8.3507	298.946	2.20459	6.84837		875	4.53048	299.921	1.03854	3.436		875	6.15223	292.036	3.08032	4.60873		875	8.4972	297.458	2.27004	7.0825		875	7.26325	276.81	3.05896	4.5944
				880	4.45443	300.445	1.06274	3.47901		880	8.07308	299.318	2.16288	6.87275		880	2.843	299.224	0.651	2.05279		880	6.63538	292.896	3.08386	5.14105		880	8.13962	301.057	2.18362	6.92233		880	4.76848	279.547	2.11849	3.14482
				885	6.17647	299.268	1.48769	4.94775		885	8.23085	298.147	2.20219	6.87066		885	4.3389	300.45	1.01337	3.312		885	3.43387	289.734	1.46632	2.1999		885	8.14695	297.911	2.16922	6.84712		885	8.4986	285.325	4.23145	5.33644
				890	4.24627	299.508	1.04254	3.27365		890	8.37983	300.454	2.2278	7.00188		890	5.08372	299.725	1.19769	3.9837		890	7.4117	292.688	3.40286	5.73754		890	8.54718	299.21	2.25456	7.15289		890	4.44473	280.244	1.8155	2.42871
				895	5.38703	298.081	1.26821	4.18194		895	8.06898	301.533	2.11901	6.78139		895	4.22835	299.581	0.97556	3.1916		895	3.64628	289.646	1.60983	2.30305		895	8.23653	300.634	2.12702	6.75831		895	3.6982	286.092	1.75111	2.44131
				900	4.3061	298.166	1.00712	3.13476		900	8.46935	299.895	2.22882	7.08195		900	3.39993	299.188	0.78642	2.46888		900	3.26205	288.498	1.4535	2.04736		900	8.63533	299.126	2.26294	7.18486		900	8.9402	284.522	4.49047	5.51171
				905	5.76323	296.741	1.46736	4.37162		905	8.13725	302.732	2.20646	6.99958		905	3.43173	299.215	0.7791	2.47741		905	4.42355	289.604	2.07205	3.00553		905	8.32947	303.699	2.29852	7.13006		905	8.27775	290.218	4.14362	5.86316
				910	3.20375	296.656	0.79851	2.12776		910	8.35595	305.354	2.32677	7.16947		910	3.76435	298.81	0.83869	2.73198		910	3.80413	287.567	1.66221	2.36099		910	8.46377	304.072	2.33859	7.28189		910	4.93125	290.06	2.15821	3.52876
				915	2.07795	297.346	0.59393	1.46492		915	8.24643	304.707	2.32224	7.10985		915	5.27435	298.745	1.25167	4.13066		915	2.95705	288.004	1.24999	1.7376		915	8.0716	305.057	2.30327	7.0893		915	6.19165	287.899	3.10522	4.35565
				920	5.36848	296.792	1.39551	4.15133		920	7.93318	304.204	2.25168	6.99753		920	5.11648	298.298	1.24328	3.93595		920	3.8787	289.187	1.75547	2.59418		920	8.31442	303.335	2.27892	7.09958		920	8.13083	294.321	2.42304	6.58759
				925	3.79382	296.85	1.02213	2.67937		925	8.18008	303.5	2.23601	6.89747		925	3.63727	298.875	0.81076	2.62504		925	4.90558	289.518	2.38195	3.41276		925	8.38577	302.173	2.2517	7.13945		925	6.44748	290.253	3.06672	4.64931
				930	3.51115	297.043	0.86335	2.42487		930	8.00005	305.308	2.30191	7.07951		930	5.365	299.428	1.25325	4.21911		930	6.62745	289	3.26147	4.78484		930	8.15263	303.782	2.29796	7.08865		930	7.46018	294.454	2.4403	5.67949
				935	3.34337	296.234	0.93716	2.33612		935	7.26485	303.024	1.89357	6.23755		935	2.7518	299.427	0.63109	1.87831		935	6.35398	289.729	3.07606	4.57338		935	7.89273	303.483	2.20573	6.84437		935	6.66215	292.265	3.35659	4.93282
				940	3.1512	296.027	0.94787	2.04014		940	7.45435	303.709	2.05275	6.53104		940	5.88778	298.902	1.38018	4.70916		940	4.74463	289.475	2.26008	3.34661		940	8.054	302.233	2.1697	6.94691		940	4.6872	291.304	2.09639	3.23791
				945	3.37548	296.048	1.00084	2.31773		945	7.35288	305.59	1.88386	6.25894		945	4.58835	299.389	1.04783	3.44872		945	5.7138	290.078	2.69793	4.16702		945	7.96838	304.395	2.27499	7.03106		945	3.0461	287.638	1.45964	2.02602
				950	2.86337	296.528	0.74552	1.95784		950	7.13663	305.666	1.86836	6.05963		950	5.41282	299.184	1.28253	4.2994		950	5.86973	289.902	2.72232	4.21591		950	7.85965	305.547	2.18765	6.69251		950	6.88235	288.37	3.52927	5.03569
				955	2.99878	296.128	0.78668	1.96155		955	7.4218	305.355	1.93137	6.4655		955	6.0935	299.01	1.50206	4.90322		955	6.49375	289.514	3.12638	4.68033		955	7.8174	304.315	2.19246	6.82286		955	5.80833	290.863	2.73149	4.20885
				960	3.8285	296.14	1.1981	2.65099		960	7.39365	302.319	1.92953	6.42		960	5.1867	299.574	1.21672	4.10698		960	4.74168	290.145	2.21858	3.35309		960	7.52037	302.236	1.96374	6.44674		960	4.69723	292.822	2.02016	3.31432
				965	5.08522	297.728	1.25378	3.85575		965	7.30308	304.057	1.85125	6.17435		965	4.84975	298.946	1.11268	3.68765		965	3.83827	289.442	1.6866	2.41187		965	7.57976	302.491	2.00125	6.48394		965	4.3193	281.687	1.86315	2.48308
				970	5.70005	297.23	1.46593	4.43645		970	6.63133	303.88	1.72663	5.64361		970	6.31508	299.005	1.51823	5.11759		970	3.45717	288.004	1.5833	2.2668		970	7.279	302.011	1.87568	6.20314		970	4.57535	280.98	1.87642	2.51846
				975	3.89255	297.797	0.99863	2.9037		975	7.1503	302.773	1.84157	6.00685		975	5.39132	299.441	1.25284	4.19006		975	3.31675	288.355	1.41547	2.10108		975	7.15715	301.602	1.83869	5.99768		975	3.85047	287.521	1.77947	2.45694
				980	4.9828	296.843	1.26289	3.76408		980	6.7842	301.497	1.74821	5.74749		980	3.81755	298.71	0.88113	2.74811		980	4.1256	288.639	1.92209	2.71319		980	7.1064	301.182	1.77484	5.88519		980	5.9778	281.316	2.76382	3.64818
				985	4.8123	298.356	1.10608	3.67922		985	6.03665	299.912	1.4713	4.8993		985	4.9714	299.941	1.16387	3.86928		985	5.30142	288.099	2.5011	3.64825		985	6.98703	298.848	1.68819	5.70921		985	3.7288	281.839	1.57615	2.10737
				990	6.0867	297.951	1.51327	4.76087		990	5.97715	299.797	1.44652	4.88539		990	6.23847	299.461	1.49673	5.0171		990	4.34545	289.978	2.03339	2.93922		990	6.77327	298.291	1.62162	5.54465		990	5.2589	284.428	2.36359	3.30576
				995	3.68635	297.774	0.87009	2.62903		995	6.18672	302.525	1.63767	5.24501		995	5.3482	299.686	1.24161	4.20941		995	6.4084	290.109	3.02188	4.62506		995	6.74178	301.927	1.73119	5.74361		995	4.55213	283.277	1.93775	2.59746
				1000	5.29675	297.457	1.26792	4.05124		1000	5.35955	299.709	1.26626	4.2356		1000	5.2522	299.682	1.2215	4.14736		1000	5.05298	288.767	2.41876	3.46591		1000	6.46822	296.624	1.72759	5.14002		1000	4.57207	273.723	1.57735	2.10615
				1005	4.80987	297.948	1.18018	3.71007		1005	5.6674	298.638	1.38403	4.50484		1005	4.7626	299.285	1.12085	3.7087		1005	4.02167	288.971	1.86869	2.64377		1005	6.08285	297.597	1.52329	4.82812		1005	4.1269	276.937	1.52324	1.91328
				1010	4.91625	297.45	1.17179	3.73517		1010	5.56365	297.265	1.38323	4.33237		1010	5.3505	299.113	1.26678	4.2334		1010	3.7289	288.27	1.64667	2.33834		1010	6.13458	294.81	2.13856	4.70272		1010	4.21695	276.77	1.52906	1.96497
				1015	6.06472	298.766	1.44637	4.82038		1015	5.60026	299.606	1.34784	4.43894		1015	5.15162	300.651	1.22477	4.11969		1015	5.92287	289.999	2.87738	4.23965		1015	5.54935	298.203	1.3559	4.33026		1015	4.11247	273.945	1.37055	1.73954
				1020	5.7174	298.297	1.35271	4.54249		1020	4.68425	299.84	1.08253	3.59337		1020	5.3005	300.622	1.23492	4.18488		1020	4.8235	288.163	2.30819	3.31387		1020	5.12388	299.089	1.23392	3.98167		1020	3.9081	269.032	1.19528	1.54121
				1025	5.34302	298.193	1.27267	4.13874		1025	4.93355	295.054	1.69209	3.63776		1025	4.5573	299.655	1.04549	3.46887		1025	4.0708	289.552	1.91071	2.75272		1025	5.3728	293.538	1.94907	4.01458		1025	3.59995	272.009	1.13451	1.42686
				1030	4.7113	298.244	1.13523	3.69763		1030	4.76127	295.927	1.41727	3.51632		1030	5.24523	300.599	1.23126	4.17137		1030	5.7128	289.144	2.48398	4.06525		1030	5.02865	294.979	1.6124	3.69994		1030	3.29085	273.889	0.99651	1.3157
				1035	5.66372	297.073	1.43472	4.42296		1035	4.169	298.804	0.98532	3.00032		1035	4.2537	300.296	0.99569	3.23394		1035	4.52293	287.748	2.10332	2.91132		1035	4.55905	297.623	1.14005	3.30124		1035	2.67132	270.163	0.71555	0.84399
				1040	5.24395	298.856	1.24054	4.09773		1040	4.1444	296.329	1.24669	2.93833		1040	3.71633	299.497	0.81875	2.66469		1040	4.94557	286.815	2.34883	3.21733		1040	4.98766	293.851	1.79129	3.59452		1040	2.16033	256.774	0.3541	0.47812
				1045	5.40623	298.697	1.29706	4.2884		1045	3.61318	295.296	1.09552	2.48331		1045	3.6694	299.422	0.80799	2.62168		1045	5.67443	286.539	2.76866	3.84642		1045	4.34137	294.1	1.67223	3.05615		1045	2.53342	266.857	0.52748	0.71212
				1050	5.7562	297.251	1.46366	4.49079		1050	3.29847	294.585	1.09587	2.2242		1050	2.32522	298.51	0.55757	1.68328		1050	5.68315	284.995	2.73141	3.81388		1050	4.50045	292.525	1.97939	3.13597		1050	2.34253	267.5	0.51096	0.69008
				1055	5.9901	295.927	1.60224	4.6297		1055	2.78975	289.504	1.21147	1.72324		1055	4.4792	298.65	1.05385	3.24896		1055	5.08763	286.365	2.31118	3.24678		1055	4.21395	288.427	1.97614	2.81455		1055	1.19463	259.515	0.1811	0.22594
				1060	6.3006	296.16	1.73977	4.9266		1060	3.80282	291.549	1.57741	2.55997		1060	5.52335	299.614	1.27	4.31806		1060	4.01208	287.948	1.81089	2.51341		1060	4.2056	290.651	1.85366	2.78174		1060	1.5658	262.275	0.21553	0.29189
				1065	6.01785	295.453	2.17229	4.6175		1065	3.62708	293.22	1.31864	2.46334		1065	3.55625	298.761	0.78203	2.52228		1065	5.16357	286.899	2.47755	3.45645		1065	3.66663	290.222	1.51075	2.39067		1065	1.77635	258.736	0.23099	0.32231
				1070	5.38785	297.229	1.34011	4.16982		1070	3.43642	288.26	1.4618	2.15123		1070	3.11415	298.42	0.81843	2.05045		1070	5.16525	286.747	2.47362	3.45732		1070	3.7279	286.697	1.67149	2.3059		1070	1.49415	259.73	0.18545	0.24673
				1075	4.96003	294.812	1.71188	3.62043		1075	3.41035	289.619	1.46386	2.15976		1075	5.41702	299.285	1.27292	4.28891		1075	5.47333	287.831	2.65063	3.77251		1075	3.96332	287.541	1.78548	2.51579		1075	1.02188	256.243	0.13874	0.18936
				1080	5.1711	295.598	1.75738	3.91679		1080	3.53781	285.629	1.49181	2.13297		1080	4.39515	300.004	1.01812	3.42157		1080	5.14425	286.598	2.4543	3.40292		1080	3.97508	283.673	1.77762	2.39785		1080	0.78097	251.505	0.10621	0.13938
				1085	5.84677	293.495	2.25945	4.38961		1085	2.80325	283.119	1.11408	1.48858		1085	3.7596	299.519	0.84795	2.72287		1085	3.33625	287.175	1.40083	2.04884		1085	3.89237	281.155	1.62524	2.22298		1085	1.48252	259.588	0.19154	0.26123
				1090	5.75518	295.052	1.99013	4.3691		1090	3.7613	284.673	1.63964	2.24378		1090	3.62078	298.812	0.7936	2.60735		1090	5.52222	288.364	2.66593	3.83072		1090	4.079	284.475	1.82343	2.45701		1090	1.50197	250.529	0.17141	0.23528
				1095	5.89817	295.322	1.91961	4.48686		1095	2.39775	286.689	0.96862	1.3513		1095	3.89837	299.438	0.88342	2.86827		1095	5.6136	286.746	2.74894	3.82619		1095	2.0688	285.656	0.80398	1.0448		1095	1.50025	256.836	0.18232	0.25076

[truncated: 1 more sheets: Fig. S14-18]
